# Supplementary material for: Copy number variation in tRNA isodecoder genes impairs mammalian development and balanced translation
Source: Nat Commun. 2023 Apr 18;14:2210. doi: 10.1038/s41467-023-37843-9 (PMC10113395; doi:10.1038/s41467-023-37843-9)
Supplement: Supplementary file 4 — Supplementary Data 1 - 4 [file 41467_2023_37843_MOESM4_ESM.xlsx]

## Sheet: Data S1
Data S1. Off target effects in WGS data
tRNA-Phe gene	Reference chromosome	Chromosome position	Sequence (mismatches to gRNA in lower case)	Strand	Mismatches	Search sequence (NNN =PAM site)	Mutation detected in tRNA-Phe-1-1 KO mice	Sequencing details tRNA-Phe-1-1 KO mouse 1	Sequencing details tRNA-Phe-1-1 KO mouse 2	Sequencing details tRNA-Phe-1-1 KO mouse 3	Sequencing details WT mouse 1	Sequencing details WT mouse 2	Sequencing details WT mouse 3
tRNA-Phe-1-1	5 dna:chromosome chromosome:GRCm39:5:1:151758149:1 REF	125483145	GCGTTAGACTGAAGATCTAAAGG	-	0	GCGTTAGACTGAAGATCTAANNN	GGATCGAACCAGGGACCTTTA -> G	Mutant Allele Frequency: 1, Read Depth: 20, Genotype Quality: 58	Mutant Allele Frequency: 1, Read Depth: 31, Genotype Quality: 91	Mutant Allele Frequency: 1, Read Depth: 22, Genotype Quality: 63	Mutant Allele Frequency: 0, Read Depth: 33, Genotype Quality: 84	Mutant Allele Frequency: 0.037, Read Depth: 26, Genotype Quality: 66	Mutant Allele Frequency: 0.048, Read Depth: 21, Genotype Quality: 21
tRNA-Phe-1-2	10 dna:chromosome chromosome:GRCm39:10:1:130530862:1 REF	80084824	GCGTTAGACTGAAGATCTAAAGG	-	0	GCGTTAGACTGAAGATCTAANNN	None
tRNA-Phe-1-3	13 dna:chromosome chromosome:GRCm39:13:1:120883175:1 REF	21345597	GCGTTAGACTGAAGATCTAAAGG	+	0	GCGTTAGACTGAAGATCTAANNN	None
tRNA-Phe-1-4	14 dna:chromosome chromosome:GRCm39:14:1:125139656:1 REF	118326963	GCGTTAGACTGAAGATCTAAAGG	-	0	GCGTTAGACTGAAGATCTAANNN	None
tRNA-Phe-3-1	13 dna:chromosome chromosome:GRCm39:13:1:120883175:1 REF	22067081	GCGTTAGACTGAAGATCTAAAGG	-	0	GCGTTAGACTGAAGATCTAANNN	None
tRNA-Phe-2-1	19 dna:chromosome chromosome:GRCm39:19:1:61420004:1 REF	11985931	GCGTTAGACTGAAGATCTAAAGG	+	0	GCGTTAGACTGAAGATCTAANNN	None
tRNA-Phe-1-5	19 dna:chromosome chromosome:GRCm39:19:1:61420004:1 REF	11979622	GCGTTAGACTGAAGATCTAAAGG	+	0	GCGTTAGACTGAAGATCTAANNN	None
No	11 dna:chromosome chromosome:GRCm39:11:1:121973369:1 REF	100429006	GCaTTAGACTGgAGATCTAAAGG	+	2	GCGTTAGACTGAAGATCTAANNN	None
No	5 dna:chromosome chromosome:GRCm39:5:1:151758149:1 REF	62957762	GtGTTAGACTGAAGActTAAAGG	-	3	GCGTTAGACTGAAGATCTAANNN	None
No	12 dna:chromosome chromosome:GRCm39:12:1:120092757:1 REF	99937996	GtGTTAGACTcAAGATCaAAAGG	-	3	GCGTTAGACTGAAGATCTAANNN	None
No	1 dna:chromosome chromosome:GRCm39:1:1:195154279:1 REF	94673338	GaaaTAGACTGAAGtTCTAAAGG	-	4	GCGTTAGACTGAAGATCTAANNN	None
No	4 dna:chromosome chromosome:GRCm39:4:1:156860686:1 REF	27565205	GaGaaAGACTGAAGAgCTAAAGG	-	4	GCGTTAGACTGAAGATCTAANNN	None
No	1 dna:chromosome chromosome:GRCm39:1:1:195154279:1 REF	75274294	tCcTaAGACTcAAGATCTAAAGG	-	4	GCGTTAGACTGAAGATCTAANNN	None
No	2 dna:chromosome chromosome:GRCm39:2:1:181755017:1 REF	134935207	GttTTAGACTGAAGAagTAAAGG	+	4	GCGTTAGACTGAAGATCTAANNN	None
No	2 dna:chromosome chromosome:GRCm39:2:1:181755017:1 REF	96544703	tCcTTAGACTGAAGAaaTAAAGG	-	4	GCGTTAGACTGAAGATCTAANNN	None
No	3 dna:chromosome chromosome:GRCm39:3:1:159745316:1 REF	143128541	GaGTcAGACaGAAGATCTAgAGG	-	4	GCGTTAGACTGAAGATCTAANNN	None
No	8 dna:chromosome chromosome:GRCm39:8:1:130127694:1 REF	3212316	cCGTTAGACTGAgGAagTAAAGG	+	4	GCGTTAGACTGAAGATCTAANNN	None
No	8 dna:chromosome chromosome:GRCm39:8:1:130127694:1 REF	101111366	GCtcTAGtCTGAAGATCaAAAGG	-	4	GCGTTAGACTGAAGATCTAANNN	None
No	8 dna:chromosome chromosome:GRCm39:8:1:130127694:1 REF	24823568	aCtTTAGAtTcAAGATCTAAAGG	+	4	GCGTTAGACTGAAGATCTAANNN	None
No	10 dna:chromosome chromosome:GRCm39:10:1:130530862:1 REF	34571043	GCGaaAtACTGAAaATCTAAAGG	-	4	GCGTTAGACTGAAGATCTAANNN	None
No	11 dna:chromosome chromosome:GRCm39:11:1:121973369:1 REF	69030533	GgGcTtGAgTGAAGATCTAAAGG	+	4	GCGTTAGACTGAAGATCTAANNN	None
No	12 dna:chromosome chromosome:GRCm39:12:1:120092757:1 REF	44228053	GgacTAGACTGAAGAaCTAAAGG	+	4	GCGTTAGACTGAAGATCTAANNN	None
No	14 dna:chromosome chromosome:GRCm39:14:1:125139656:1 REF	98681235	GtGTTAGACTGAAGAagTAcAGG	-	4	GCGTTAGACTGAAGATCTAANNN	None
No	13 dna:chromosome chromosome:GRCm39:13:1:120883175:1 REF	51514674	GCtTTcttCTGAAGATCTAAAGG	+	4	GCGTTAGACTGAAGATCTAANNN	None
No	15 dna:chromosome chromosome:GRCm39:15:1:104073951:1 REF	28440542	atGTTAGACTGAAGATaTAgAGG	+	4	GCGTTAGACTGAAGATCTAANNN	None
No	15 dna:chromosome chromosome:GRCm39:15:1:104073951:1 REF	28058470	GtaTgAGACTGAAGATCcAAAGG	-	4	GCGTTAGACTGAAGATCTAANNN	None
No	15 dna:chromosome chromosome:GRCm39:15:1:104073951:1 REF	52556222	cCaTTAGACTGAAGAaCTtAAGG	+	4	GCGTTAGACTGAAGATCTAANNN	None
No	15 dna:chromosome chromosome:GRCm39:15:1:104073951:1 REF	92791914	GCaTTAGcCTGAAaATCTgAAGG	-	4	GCGTTAGACTGAAGATCTAANNN	None
No	13 dna:chromosome chromosome:GRCm39:13:1:120883175:1 REF	91147131	GCtTTAGAaTGAAGAaCcAAAGG	+	4	GCGTTAGACTGAAGATCTAANNN	None
No	13 dna:chromosome chromosome:GRCm39:13:1:120883175:1 REF	91850541	GCtTTAcACTGcAGATCTAgAGG	+	4	GCGTTAGACTGAAGATCTAANNN	None
No	15 dna:chromosome chromosome:GRCm39:15:1:104073951:1 REF	60122932	GaGTgAGACaGAAGATgTAAAGG	-	4	GCGTTAGACTGAAGATCTAANNN	None
No	X dna:chromosome chromosome:GRCm39:X:1:169476592:1 REF	69524530	GaagTAGACTGAAGAaCTAAAGG	-	4	GCGTTAGACTGAAGATCTAANNN	None
No	18 dna:chromosome chromosome:GRCm39:18:1:90720763:1 REF	37151650	aCtTTAtACTGAAGATCaAAAGG	+	4	GCGTTAGACTGAAGATCTAANNN	None
No	19 dna:chromosome chromosome:GRCm39:19:1:61420004:1 REF	44436918	GCGTTAGACTtAAcATCatAAGG	+	4	GCGTTAGACTGAAGATCTAANNN	None
No	2 dna:chromosome chromosome:GRCm39:2:1:181755017:1 REF	150153904	GCGTaAaAtTGAtGATgTAAAGG	+	5	GCGTTAGACTGAAGATCTAANNN	None
No	2 dna:chromosome chromosome:GRCm39:2:1:181755017:1 REF	81154805	GCtTTtGAtTaAAGATtTAAAGG	+	5	GCGTTAGACTGAAGATCTAANNN	None
No	1 dna:chromosome chromosome:GRCm39:1:1:195154279:1 REF	96162347	GgaaaAGACTGAAGATCTgAAGG	+	5	GCGTTAGACTGAAGATCTAANNN	None
No	1 dna:chromosome chromosome:GRCm39:1:1:195154279:1 REF	9797476	GCtTTAGACaGgAGATaTgAAGG	-	5	GCGTTAGACTGAAGATCTAANNN	None
No	2 dna:chromosome chromosome:GRCm39:2:1:181755017:1 REF	25843534	GCGgTAcACTGcAGcTCTcAAGG	-	5	GCGTTAGACTGAAGATCTAANNN	None
No	1 dna:chromosome chromosome:GRCm39:1:1:195154279:1 REF	44105454	GCcTcAtACTGAAGAgCcAAAGG	-	5	GCGTTAGACTGAAGATCTAANNN	None
No	2 dna:chromosome chromosome:GRCm39:2:1:181755017:1 REF	12324354	aCtTTAGAtaGAAGAcCTAAAGG	-	5	GCGTTAGACTGAAGATCTAANNN	None
No	4 dna:chromosome chromosome:GRCm39:4:1:156860686:1 REF	143143212	cCtTgAcACTGAAGATCTgAAGG	+	5	GCGTTAGACTGAAGATCTAANNN	None
No	5 dna:chromosome chromosome:GRCm39:5:1:151758149:1 REF	75798716	GtGTTAGACTccAGcTtTAAAGG	+	5	GCGTTAGACTGAAGATCTAANNN	None
No	1 dna:chromosome chromosome:GRCm39:1:1:195154279:1 REF	151844235	GtGTgAGcCTtAAGATCTgAAGG	-	5	GCGTTAGACTGAAGATCTAANNN	None
No	3 dna:chromosome chromosome:GRCm39:3:1:159745316:1 REF	61140928	cCtTaAGACTGtAGATCTAtAGG	+	5	GCGTTAGACTGAAGATCTAANNN	None
No	1 dna:chromosome chromosome:GRCm39:1:1:195154279:1 REF	179918203	GaGTTAGACTcAAtATaaAAAGG	-	5	GCGTTAGACTGAAGATCTAANNN	None
No	3 dna:chromosome chromosome:GRCm39:3:1:159745316:1 REF	110399578	GaGTTAGAaTGAAGAaCaAcAGG	-	5	GCGTTAGACTGAAGATCTAANNN	None
No	2 dna:chromosome chromosome:GRCm39:2:1:181755017:1 REF	118884606	GaGTTAtACTGcAGATgTgAAGG	+	5	GCGTTAGACTGAAGATCTAANNN	None
No	5 dna:chromosome chromosome:GRCm39:5:1:151758149:1 REF	8272166	GtGTTAGACTGAtGATtccAAGG	-	5	GCGTTAGACTGAAGATCTAANNN	None
No	4 dna:chromosome chromosome:GRCm39:4:1:156860686:1 REF	120389110	aCtTTAGACTGcAGAgCcAAAGG	+	5	GCGTTAGACTGAAGATCTAANNN	None
No	2 dna:chromosome chromosome:GRCm39:2:1:181755017:1 REF	126111760	agGTTAaACTGAAGATCTtgAGG	-	5	GCGTTAGACTGAAGATCTAANNN	None
No	1 dna:chromosome chromosome:GRCm39:1:1:195154279:1 REF	183748737	GCaTTgttgTGAAGATCTAAAGG	+	5	GCGTTAGACTGAAGATCTAANNN	None
No	1 dna:chromosome chromosome:GRCm39:1:1:195154279:1 REF	80015735	GgGcaAGACTtAAaATCTAAAGG	+	5	GCGTTAGACTGAAGATCTAANNN	None
No	4 dna:chromosome chromosome:GRCm39:4:1:156860686:1 REF	41596236	tgGTTAcACTGAtGcTCTAAAGG	-	5	GCGTTAGACTGAAGATCTAANNN	None
No	2 dna:chromosome chromosome:GRCm39:2:1:181755017:1 REF	135310299	GCGTTAatCTGAAGAcggAAAGG	-	5	GCGTTAGACTGAAGATCTAANNN	None
No	1 dna:chromosome chromosome:GRCm39:1:1:195154279:1 REF	170787737	tCGTTAtcCTGgAGgTCTAAAGG	+	5	GCGTTAGACTGAAGATCTAANNN	None
No	4 dna:chromosome chromosome:GRCm39:4:1:156860686:1 REF	46929645	aCGgaAGACTGAAGAgtTAAAGG	+	5	GCGTTAGACTGAAGATCTAANNN	None
No	1 dna:chromosome chromosome:GRCm39:1:1:195154279:1 REF	117464991	GgGTTtGACTGAgcAaCTAAAGG	+	5	GCGTTAGACTGAAGATCTAANNN	None
No	4 dna:chromosome chromosome:GRCm39:4:1:156860686:1 REF	3404287	GaGggAGAgTGgAGATCTAAAGG	-	5	GCGTTAGACTGAAGATCTAANNN	None
No	3 dna:chromosome chromosome:GRCm39:3:1:159745316:1 REF	70225848	GCaTTAGtCTGAAGgggTAAAGG	+	5	GCGTTAGACTGAAGATCTAANNN	None
No	1 dna:chromosome chromosome:GRCm39:1:1:195154279:1 REF	76571982	tCGTTAGACTGgAtAgCaAAAGG	+	5	GCGTTAGACTGAAGATCTAANNN	None
No	1 dna:chromosome chromosome:GRCm39:1:1:195154279:1 REF	20257409	atGTcAtACTGAAtATCTAAAGG	+	5	GCGTTAGACTGAAGATCTAANNN	None
No	3 dna:chromosome chromosome:GRCm39:3:1:159745316:1 REF	109860822	GgGgTAGACTGAAGATacgAAGG	+	5	GCGTTAGACTGAAGATCTAANNN	None
No	2 dna:chromosome chromosome:GRCm39:2:1:181755017:1 REF	150204060	GCGTaAaAtTGAtGATgTAAAGG	-	5	GCGTTAGACTGAAGATCTAANNN	None
No	4 dna:chromosome chromosome:GRCm39:4:1:156860686:1 REF	63265022	agGTTAGACTGAAcATCaAgAGG	-	5	GCGTTAGACTGAAGATCTAANNN	None
No	4 dna:chromosome chromosome:GRCm39:4:1:156860686:1 REF	87243572	GCagTtttCTGAAGATCTAAAGG	+	5	GCGTTAGACTGAAGATCTAANNN	None
No	2 dna:chromosome chromosome:GRCm39:2:1:181755017:1 REF	6366905	GaGTctGACTGAAGAagTAAAGG	+	5	GCGTTAGACTGAAGATCTAANNN	None
No	4 dna:chromosome chromosome:GRCm39:4:1:156860686:1 REF	7949389	cCaTTAagCTGAAaATCTAAAGG	-	5	GCGTTAGACTGAAGATCTAANNN	None
No	3 dna:chromosome chromosome:GRCm39:3:1:159745316:1 REF	149479929	GCcTTAGACTtAtGATtTtAAGG	-	5	GCGTTAGACTGAAGATCTAANNN	None
No	2 dna:chromosome chromosome:GRCm39:2:1:181755017:1 REF	17805344	GCGcaAGAgTGAAGATtaAAAGG	+	5	GCGTTAGACTGAAGATCTAANNN	None
No	5 dna:chromosome chromosome:GRCm39:5:1:151758149:1 REF	3221799	GaGggAGAgTGgAGATCTAAAGG	-	5	GCGTTAGACTGAAGATCTAANNN	None
No	3 dna:chromosome chromosome:GRCm39:3:1:159745316:1 REF	18918566	GgGcTAGACaGAAGATtTgAAGG	-	5	GCGTTAGACTGAAGATCTAANNN	None
No	4 dna:chromosome chromosome:GRCm39:4:1:156860686:1 REF	118020854	GgccTAGACTGttGATCTAAAGG	-	5	GCGTTAGACTGAAGATCTAANNN	None
No	4 dna:chromosome chromosome:GRCm39:4:1:156860686:1 REF	137812563	GCGTTAGAtTGAgGATgcAgAGG	+	5	GCGTTAGACTGAAGATCTAANNN	None
No	3 dna:chromosome chromosome:GRCm39:3:1:159745316:1 REF	5400778	GCtTaAGAaTGAAtATCTgAAGG	-	5	GCGTTAGACTGAAGATCTAANNN	None
No	3 dna:chromosome chromosome:GRCm39:3:1:159745316:1 REF	128880191	GCcTTAGAaTGAAGcTCcAcAGG	-	5	GCGTTAGACTGAAGATCTAANNN	None
No	2 dna:chromosome chromosome:GRCm39:2:1:181755017:1 REF	150292883	GCGTaAaAtTGAtGATgTAAAGG	-	5	GCGTTAGACTGAAGATCTAANNN	None
No	5 dna:chromosome chromosome:GRCm39:5:1:151758149:1 REF	65817731	ttGaaAGACTGAAtATCTAAAGG	+	5	GCGTTAGACTGAAGATCTAANNN	None
No	4 dna:chromosome chromosome:GRCm39:4:1:156860686:1 REF	117501556	GtGTaAGACTGAAccTgTAAAGG	+	5	GCGTTAGACTGAAGATCTAANNN	None
No	1 dna:chromosome chromosome:GRCm39:1:1:195154279:1 REF	31278634	GgaTgAGACTGgAGATtTAAAGG	+	5	GCGTTAGACTGAAGATCTAANNN	None
No	2 dna:chromosome chromosome:GRCm39:2:1:181755017:1 REF	106286146	GtGTgAaAgTGAAGATCcAAAGG	-	5	GCGTTAGACTGAAGATCTAANNN	None
No	5 dna:chromosome chromosome:GRCm39:5:1:151758149:1 REF	117039137	GCGaTAGACTGAAaATagAgAGG	+	5	GCGTTAGACTGAAGATCTAANNN	None
No	3 dna:chromosome chromosome:GRCm39:3:1:159745316:1 REF	147445527	GttTTAcACTGAAGgTCTAgAGG	+	5	GCGTTAGACTGAAGATCTAANNN	None
No	1 dna:chromosome chromosome:GRCm39:1:1:195154279:1 REF	187519612	aCtTTAGACTccAGAcCTAAAGG	-	5	GCGTTAGACTGAAGATCTAANNN	None
No	3 dna:chromosome chromosome:GRCm39:3:1:159745316:1 REF	153388326	GaGTTAGAtgGAAGATaTcAAGG	-	5	GCGTTAGACTGAAGATCTAANNN	None
No	6 dna:chromosome chromosome:GRCm39:6:1:149588044:1 REF	44713695	GtcTTcGACTGAAGATtTtAAGG	+	5	GCGTTAGACTGAAGATCTAANNN	None
No	4 dna:chromosome chromosome:GRCm39:4:1:156860686:1 REF	85249877	GgaTTAaACTaAAGATtTAAAGG	-	5	GCGTTAGACTGAAGATCTAANNN	None
No	6 dna:chromosome chromosome:GRCm39:6:1:149588044:1 REF	11437834	GgGaaAaACTGgAGATCTAAAGG	-	5	GCGTTAGACTGAAGATCTAANNN	None
No	4 dna:chromosome chromosome:GRCm39:4:1:156860686:1 REF	124116414	GCGaTgGACTtggGATCTAAAGG	+	5	GCGTTAGACTGAAGATCTAANNN	None
No	5 dna:chromosome chromosome:GRCm39:5:1:151758149:1 REF	37873695	GtGTTAtcCTcAAGtTCTAAAGG	+	5	GCGTTAGACTGAAGATCTAANNN	None
No	5 dna:chromosome chromosome:GRCm39:5:1:151758149:1 REF	115383173	cCcTgAGACTGAtGATCTAcAGG	-	5	GCGTTAGACTGAAGATCTAANNN	None
No	5 dna:chromosome chromosome:GRCm39:5:1:151758149:1 REF	109992401	GaGTaAaACTGAtGATgTAAAGG	-	5	GCGTTAGACTGAAGATCTAANNN	None
No	6 dna:chromosome chromosome:GRCm39:6:1:149588044:1 REF	5183423	aaGaagGACTGAAGATCTAAAGG	+	5	GCGTTAGACTGAAGATCTAANNN	None
No	5 dna:chromosome chromosome:GRCm39:5:1:151758149:1 REF	110963587	GCtTTAGAaTGAAGAataAAAGG	+	5	GCGTTAGACTGAAGATCTAANNN	None
No	5 dna:chromosome chromosome:GRCm39:5:1:151758149:1 REF	41134896	aCtTcAGACTGtAGATCTcAAGG	+	5	GCGTTAGACTGAAGATCTAANNN	None
No	5 dna:chromosome chromosome:GRCm39:5:1:151758149:1 REF	29845815	GCtTTAGAgTtAAGAaCaAAAGG	-	5	GCGTTAGACTGAAGATCTAANNN	None
No	5 dna:chromosome chromosome:GRCm39:5:1:151758149:1 REF	24235940	tgGTaAGACTtAAGgTCTAAAGG	-	5	GCGTTAGACTGAAGATCTAANNN	None
No	4 dna:chromosome chromosome:GRCm39:4:1:156860686:1 REF	73288019	GaGaagaACTGAAGATCTAAAGG	-	5	GCGTTAGACTGAAGATCTAANNN	None
No	5 dna:chromosome chromosome:GRCm39:5:1:151758149:1 REF	38257097	caGTaAGAgTGAAGgTCTAAAGG	-	5	GCGTTAGACTGAAGATCTAANNN	None
No	6 dna:chromosome chromosome:GRCm39:6:1:149588044:1 REF	22841480	GaGTTAtACTGAAGgTCTccAGG	-	5	GCGTTAGACTGAAGATCTAANNN	None
No	5 dna:chromosome chromosome:GRCm39:5:1:151758149:1 REF	77425837	agGTTAGcCTtAAaATCTAAAGG	+	5	GCGTTAGACTGAAGATCTAANNN	None
No	4 dna:chromosome chromosome:GRCm39:4:1:156860686:1 REF	128664339	GCGcaAGcCTGAgGATCcAAAGG	+	5	GCGTTAGACTGAAGATCTAANNN	None
No	2 dna:chromosome chromosome:GRCm39:2:1:181755017:1 REF	150060533	GCGTaAaAtTGAtGATgTAAAGG	+	5	GCGTTAGACTGAAGATCTAANNN	None
No	5 dna:chromosome chromosome:GRCm39:5:1:151758149:1 REF	145189547	GCagTtcACTGAAGgTCTAAAGG	-	5	GCGTTAGACTGAAGATCTAANNN	None
No	6 dna:chromosome chromosome:GRCm39:6:1:149588044:1 REF	48116470	GCaTTtGACTGcAGATCaAgAGG	-	5	GCGTTAGACTGAAGATCTAANNN	None
No	4 dna:chromosome chromosome:GRCm39:4:1:156860686:1 REF	129143515	aaGTTgGAtTGgAGATCTAAAGG	+	5	GCGTTAGACTGAAGATCTAANNN	None
No	6 dna:chromosome chromosome:GRCm39:6:1:149588044:1 REF	48117444	GCaTTtGACTGcAGATCaAgAGG	-	5	GCGTTAGACTGAAGATCTAANNN	None
No	6 dna:chromosome chromosome:GRCm39:6:1:149588044:1 REF	48248881	GCaTTtGACTGcAGATCaAgAGG	+	5	GCGTTAGACTGAAGATCTAANNN	None
No	5 dna:chromosome chromosome:GRCm39:5:1:151758149:1 REF	113701207	GCcTTccACTGgAGAaCTAAAGG	+	5	GCGTTAGACTGAAGATCTAANNN	None
No	6 dna:chromosome chromosome:GRCm39:6:1:149588044:1 REF	48250635	GCaTTtGACTGcAGATCaAgAGG	+	5	GCGTTAGACTGAAGATCTAANNN	None
No	6 dna:chromosome chromosome:GRCm39:6:1:149588044:1 REF	48120311	GCaTTtGACTGcAGATCaAgAGG	+	5	GCGTTAGACTGAAGATCTAANNN	None
No	6 dna:chromosome chromosome:GRCm39:6:1:149588044:1 REF	48121888	GCaTTtGACTGcAGATCaAgAGG	-	5	GCGTTAGACTGAAGATCTAANNN	None
No	2 dna:chromosome chromosome:GRCm39:2:1:181755017:1 REF	162069319	agGTTcaACTGAAGAaCTAAAGG	-	5	GCGTTAGACTGAAGATCTAANNN	None
No	6 dna:chromosome chromosome:GRCm39:6:1:149588044:1 REF	48256731	GCaTTtGACTGcAGATCaAgAGG	-	5	GCGTTAGACTGAAGATCTAANNN	None
No	5 dna:chromosome chromosome:GRCm39:5:1:151758149:1 REF	114419020	cCGTTtGACTtAAGATgTAgAGG	+	5	GCGTTAGACTGAAGATCTAANNN	None
No	6 dna:chromosome chromosome:GRCm39:6:1:149588044:1 REF	117929117	cCtTcAGACaGAAGAaCTAAAGG	+	5	GCGTTAGACTGAAGATCTAANNN	None
No	7 dna:chromosome chromosome:GRCm39:7:1:144995196:1 REF	69228941	GaGagAGACaGAAGATCaAAAGG	-	5	GCGTTAGACTGAAGATCTAANNN	None
No	6 dna:chromosome chromosome:GRCm39:6:1:149588044:1 REF	48131669	GCaTTtGACTGcAGATCaAgAGG	+	5	GCGTTAGACTGAAGATCTAANNN	None
No	6 dna:chromosome chromosome:GRCm39:6:1:149588044:1 REF	48133235	GCaTTtGACTGcAGATCaAgAGG	-	5	GCGTTAGACTGAAGATCTAANNN	None
No	8 dna:chromosome chromosome:GRCm39:8:1:130127694:1 REF	60575777	aCGTTAGAgTtAAccTCTAAAGG	-	5	GCGTTAGACTGAAGATCTAANNN	None
No	8 dna:chromosome chromosome:GRCm39:8:1:130127694:1 REF	99036221	GCcTTtGAaTGAAGATacAAAGG	-	5	GCGTTAGACTGAAGATCTAANNN	None
No	6 dna:chromosome chromosome:GRCm39:6:1:149588044:1 REF	48137134	GCaTTtGACTGcAGATCaAgAGG	+	5	GCGTTAGACTGAAGATCTAANNN	None
No	7 dna:chromosome chromosome:GRCm39:7:1:144995196:1 REF	137561442	caGTTAGAgTcAAGgTCTAAAGG	+	5	GCGTTAGACTGAAGATCTAANNN	None
No	7 dna:chromosome chromosome:GRCm39:7:1:144995196:1 REF	137561474	caGTTAGAgTcAAGgTCTAAAGG	+	5	GCGTTAGACTGAAGATCTAANNN	None
No	6 dna:chromosome chromosome:GRCm39:6:1:149588044:1 REF	48141056	GCaTTtGACTGcAGATCaAgAGG	+	5	GCGTTAGACTGAAGATCTAANNN	None
No	7 dna:chromosome chromosome:GRCm39:7:1:144995196:1 REF	14399057	GCaTgAGACTcAAGATCTcgAGG	-	5	GCGTTAGACTGAAGATCTAANNN	None
No	6 dna:chromosome chromosome:GRCm39:6:1:149588044:1 REF	48269967	GCaTTtGACTGcAGATCaAgAGG	-	5	GCGTTAGACTGAAGATCTAANNN	None
No	9 dna:chromosome chromosome:GRCm39:9:1:124359700:1 REF	14102255	GCGTgtGACTGAgGAgCTAgAGG	-	5	GCGTTAGACTGAAGATCTAANNN	None
No	6 dna:chromosome chromosome:GRCm39:6:1:149588044:1 REF	131047072	tCtTTAGAgTaAAGAaCTAAAGG	-	5	GCGTTAGACTGAAGATCTAANNN	None
No	5 dna:chromosome chromosome:GRCm39:5:1:151758149:1 REF	29867165	ttGTTAGACTGgAGATacAAAGG	+	5	GCGTTAGACTGAAGATCTAANNN	None
No	6 dna:chromosome chromosome:GRCm39:6:1:149588044:1 REF	48274388	GCaTTtGACTGcAGATCaAgAGG	+	5	GCGTTAGACTGAAGATCTAANNN	None
No	6 dna:chromosome chromosome:GRCm39:6:1:149588044:1 REF	48275910	GCaTTtGACTGcAGATCaAgAGG	-	5	GCGTTAGACTGAAGATCTAANNN	None
No	5 dna:chromosome chromosome:GRCm39:5:1:151758149:1 REF	13461192	aaGgTAGACaGAAGATaTAAAGG	-	5	GCGTTAGACTGAAGATCTAANNN	None
No	6 dna:chromosome chromosome:GRCm39:6:1:149588044:1 REF	48279414	GCaTTtGACTGcAGATCaAgAGG	+	5	GCGTTAGACTGAAGATCTAANNN	None
No	6 dna:chromosome chromosome:GRCm39:6:1:149588044:1 REF	25418694	tCaTTAGctTGAAGAaCTAAAGG	+	5	GCGTTAGACTGAAGATCTAANNN	None
No	6 dna:chromosome chromosome:GRCm39:6:1:149588044:1 REF	48282424	GCaTTtGACTGcAGATCaAgAGG	-	5	GCGTTAGACTGAAGATCTAANNN	None
No	6 dna:chromosome chromosome:GRCm39:6:1:149588044:1 REF	48286667	GCaTTtGACTGcAGATCaAgAGG	-	5	GCGTTAGACTGAAGATCTAANNN	None
No	6 dna:chromosome chromosome:GRCm39:6:1:149588044:1 REF	48288454	GCaTTtGACTGcAGATCaAgAGG	+	5	GCGTTAGACTGAAGATCTAANNN	None
No	6 dna:chromosome chromosome:GRCm39:6:1:149588044:1 REF	48289978	GCaTTtGACTGcAGATCaAgAGG	-	5	GCGTTAGACTGAAGATCTAANNN	None
No	9 dna:chromosome chromosome:GRCm39:9:1:124359700:1 REF	119251294	GCGTTgGAagGgAGATCTtAAGG	+	5	GCGTTAGACTGAAGATCTAANNN	None
No	7 dna:chromosome chromosome:GRCm39:7:1:144995196:1 REF	41356606	GgtTgAGAaTGAAGAcCTAAAGG	+	5	GCGTTAGACTGAAGATCTAANNN	None
No	1 dna:chromosome chromosome:GRCm39:1:1:195154279:1 REF	126962861	GaGTTtGtCTGAAGcTCTAgAGG	-	5	GCGTTAGACTGAAGATCTAANNN	None
No	6 dna:chromosome chromosome:GRCm39:6:1:149588044:1 REF	48293491	GCaTTtGACTGcAGATCaAgAGG	+	5	GCGTTAGACTGAAGATCTAANNN	None
No	6 dna:chromosome chromosome:GRCm39:6:1:149588044:1 REF	48294470	GCaTTtGACTGcAGATCaAgAGG	+	5	GCGTTAGACTGAAGATCTAANNN	None
No	6 dna:chromosome chromosome:GRCm39:6:1:149588044:1 REF	148472352	GCcagAGACaGgAGATCTAAAGG	+	5	GCGTTAGACTGAAGATCTAANNN	None
No	7 dna:chromosome chromosome:GRCm39:7:1:144995196:1 REF	56030737	GgGTgAaACTGAgaATCTAAAGG	-	5	GCGTTAGACTGAAGATCTAANNN	None
No	6 dna:chromosome chromosome:GRCm39:6:1:149588044:1 REF	137137644	GCtTTtcACTGAAaATCaAAAGG	-	5	GCGTTAGACTGAAGATCTAANNN	None
No	6 dna:chromosome chromosome:GRCm39:6:1:149588044:1 REF	48309800	GCaTTtGACTGcAGATCaAgAGG	-	5	GCGTTAGACTGAAGATCTAANNN	None
No	6 dna:chromosome chromosome:GRCm39:6:1:149588044:1 REF	48173981	GCaTTtGACTGcAGATCaAgAGG	+	5	GCGTTAGACTGAAGATCTAANNN	None
No	6 dna:chromosome chromosome:GRCm39:6:1:149588044:1 REF	48313068	GCaTTtGACTGcAGATCaAgAGG	-	5	GCGTTAGACTGAAGATCTAANNN	None
No	6 dna:chromosome chromosome:GRCm39:6:1:149588044:1 REF	46689311	GCtTTAttCTGAAGATaTAgAGG	+	5	GCGTTAGACTGAAGATCTAANNN	None
No	6 dna:chromosome chromosome:GRCm39:6:1:149588044:1 REF	48314051	GCaTTtGACTGcAGATCaAgAGG	-	5	GCGTTAGACTGAAGATCTAANNN	None
No	8 dna:chromosome chromosome:GRCm39:8:1:130127694:1 REF	14951073	GaGTTAGACTcAAcATCccAAGG	-	5	GCGTTAGACTGAAGATCTAANNN	None
No	6 dna:chromosome chromosome:GRCm39:6:1:149588044:1 REF	48317568	GCaTTtGACTGcAGATCaAgAGG	+	5	GCGTTAGACTGAAGATCTAANNN	None
No	7 dna:chromosome chromosome:GRCm39:7:1:144995196:1 REF	90350517	GCaTTAGAaTGAtGgTCTtAAGG	-	5	GCGTTAGACTGAAGATCTAANNN	None
No	5 dna:chromosome chromosome:GRCm39:5:1:151758149:1 REF	67978599	GCcTTtGACaGcAGATCTtAAGG	-	5	GCGTTAGACTGAAGATCTAANNN	None
No	6 dna:chromosome chromosome:GRCm39:6:1:149588044:1 REF	48184411	GCaTTtGACTGcAGATCaAgAGG	-	5	GCGTTAGACTGAAGATCTAANNN	None
No	8 dna:chromosome chromosome:GRCm39:8:1:130127694:1 REF	46112848	GCtTTAGACTttAttTCTAAAGG	+	5	GCGTTAGACTGAAGATCTAANNN	None
No	6 dna:chromosome chromosome:GRCm39:6:1:149588044:1 REF	48186798	GCaTTtGACTGcAGATCaAgAGG	-	5	GCGTTAGACTGAAGATCTAANNN	None
No	8 dna:chromosome chromosome:GRCm39:8:1:130127694:1 REF	41986276	GatTTAtACTGAtGATCTAgAGG	-	5	GCGTTAGACTGAAGATCTAANNN	None
No	6 dna:chromosome chromosome:GRCm39:6:1:149588044:1 REF	48326722	GCaTTtGACTGcAGATCaAgAGG	-	5	GCGTTAGACTGAAGATCTAANNN	None
No	6 dna:chromosome chromosome:GRCm39:6:1:149588044:1 REF	48329987	GCaTTtGACTGcAGATCaAgAGG	-	5	GCGTTAGACTGAAGATCTAANNN	None
No	6 dna:chromosome chromosome:GRCm39:6:1:149588044:1 REF	47955952	GCaTTtGACTGcAGATCaAgAGG	+	5	GCGTTAGACTGAAGATCTAANNN	None
No	6 dna:chromosome chromosome:GRCm39:6:1:149588044:1 REF	48330979	GCaTTtGACTGcAGATCaAgAGG	-	5	GCGTTAGACTGAAGATCTAANNN	None
No	6 dna:chromosome chromosome:GRCm39:6:1:149588044:1 REF	48332810	GCaTTtGACTGcAGATCaAgAGG	+	5	GCGTTAGACTGAAGATCTAANNN	None
No	7 dna:chromosome chromosome:GRCm39:7:1:144995196:1 REF	109577674	cCtcTAGAgTGAAGATaTAAAGG	-	5	GCGTTAGACTGAAGATCTAANNN	None
No	6 dna:chromosome chromosome:GRCm39:6:1:149588044:1 REF	48200054	GCaTTtGACTGcAGATCaAgAGG	-	5	GCGTTAGACTGAAGATCTAANNN	None
No	6 dna:chromosome chromosome:GRCm39:6:1:149588044:1 REF	48201289	GCaTTtGACTGcAGATCaAgAGG	-	5	GCGTTAGACTGAAGATCTAANNN	None
No	6 dna:chromosome chromosome:GRCm39:6:1:149588044:1 REF	48340492	GCaTTtGACTGcAGATCaAgAGG	-	5	GCGTTAGACTGAAGATCTAANNN	None
No	6 dna:chromosome chromosome:GRCm39:6:1:149588044:1 REF	97614006	cCGgaAGACTGAgGATCTAcAGG	+	5	GCGTTAGACTGAAGATCTAANNN	None
No	9 dna:chromosome chromosome:GRCm39:9:1:124359700:1 REF	91455524	tCGTTAGcCTGttGATtTAAAGG	+	5	GCGTTAGACTGAAGATCTAANNN	None
No	1 dna:chromosome chromosome:GRCm39:1:1:195154279:1 REF	75387603	GtGTaAaACTGgAGcTCTAAAGG	+	5	GCGTTAGACTGAAGATCTAANNN	None
No	6 dna:chromosome chromosome:GRCm39:6:1:149588044:1 REF	48221276	GCaTTtGACTGcAGATCaAgAGG	-	5	GCGTTAGACTGAAGATCTAANNN	None
No	7 dna:chromosome chromosome:GRCm39:7:1:144995196:1 REF	69377331	GaGTTAGAggaAAGATtTAAAGG	+	5	GCGTTAGACTGAAGATCTAANNN	None
No	9 dna:chromosome chromosome:GRCm39:9:1:124359700:1 REF	45551531	GgGagAGACTGAAGAaCTcAAGG	-	5	GCGTTAGACTGAAGATCTAANNN	None
No	7 dna:chromosome chromosome:GRCm39:7:1:144995196:1 REF	80687053	GCGTTAGACTcAAGcTgaAgAGG	-	5	GCGTTAGACTGAAGATCTAANNN	None
No	9 dna:chromosome chromosome:GRCm39:9:1:124359700:1 REF	3454942	GCtTTgGAtTaAgGATCTAAAGG	-	5	GCGTTAGACTGAAGATCTAANNN	None
No	7 dna:chromosome chromosome:GRCm39:7:1:144995196:1 REF	110116363	GtGgaAGACTGAAGATCTgtAGG	-	5	GCGTTAGACTGAAGATCTAANNN	None
No	9 dna:chromosome chromosome:GRCm39:9:1:124359700:1 REF	10552098	GtcTTtGAaTGAAGcTCTAAAGG	-	5	GCGTTAGACTGAAGATCTAANNN	None
No	7 dna:chromosome chromosome:GRCm39:7:1:144995196:1 REF	68130822	GCGTTtGACcGAAGATCctcAGG	+	5	GCGTTAGACTGAAGATCTAANNN	None
No	9 dna:chromosome chromosome:GRCm39:9:1:124359700:1 REF	22110447	GCcTgtGACTccAGATCTAAAGG	-	5	GCGTTAGACTGAAGATCTAANNN	None
No	6 dna:chromosome chromosome:GRCm39:6:1:149588044:1 REF	48229063	GCaTTtGACTGcAGATCaAgAGG	-	5	GCGTTAGACTGAAGATCTAANNN	None
No	9 dna:chromosome chromosome:GRCm39:9:1:124359700:1 REF	72009142	aCGTaAaACTGAAGcTCTgAAGG	-	5	GCGTTAGACTGAAGATCTAANNN	None
No	6 dna:chromosome chromosome:GRCm39:6:1:149588044:1 REF	48230040	GCaTTtGACTGcAGATCaAgAGG	-	5	GCGTTAGACTGAAGATCTAANNN	None
No	7 dna:chromosome chromosome:GRCm39:7:1:144995196:1 REF	69446570	GCtTTAGACTGAAGgaCaAcAGG	-	5	GCGTTAGACTGAAGATCTAANNN	None
No	9 dna:chromosome chromosome:GRCm39:9:1:124359700:1 REF	112033770	agcTaAGACTGAAGATCTAgAGG	+	5	GCGTTAGACTGAAGATCTAANNN	None
No	6 dna:chromosome chromosome:GRCm39:6:1:149588044:1 REF	48238682	GCaTTtGACTGcAGATCaAgAGG	-	5	GCGTTAGACTGAAGATCTAANNN	None
No	7 dna:chromosome chromosome:GRCm39:7:1:144995196:1 REF	135645483	GCGaTgGtCTGAAGATaTgAAGG	-	5	GCGTTAGACTGAAGATCTAANNN	None
No	9 dna:chromosome chromosome:GRCm39:9:1:124359700:1 REF	113397848	GttTTAGAgTGAAaATCTAgAGG	-	5	GCGTTAGACTGAAGATCTAANNN	None
No	10 dna:chromosome chromosome:GRCm39:10:1:130530862:1 REF	18109034	GgtTTAGAagGgAGATCTAAAGG	-	5	GCGTTAGACTGAAGATCTAANNN	None
No	7 dna:chromosome chromosome:GRCm39:7:1:144995196:1 REF	134365167	GCcTTAaACTGAAagcCTAAAGG	-	5	GCGTTAGACTGAAGATCTAANNN	None
No	9 dna:chromosome chromosome:GRCm39:9:1:124359700:1 REF	51859679	GCGTatGACctAAGAcCTAAAGG	+	5	GCGTTAGACTGAAGATCTAANNN	None
No	6 dna:chromosome chromosome:GRCm39:6:1:149588044:1 REF	48245418	GCaTTtGACTGcAGATCaAgAGG	-	5	GCGTTAGACTGAAGATCTAANNN	None
No	8 dna:chromosome chromosome:GRCm39:8:1:130127694:1 REF	61657974	GCGTTAGcCTGgAGcTaTAgAGG	+	5	GCGTTAGACTGAAGATCTAANNN	None
No	9 dna:chromosome chromosome:GRCm39:9:1:124359700:1 REF	74345591	GCtagAGcCTGAAGcTCTAAAGG	-	5	GCGTTAGACTGAAGATCTAANNN	None
No	9 dna:chromosome chromosome:GRCm39:9:1:124359700:1 REF	82915973	GtGTTAtACTGAgGATtTtAAGG	-	5	GCGTTAGACTGAAGATCTAANNN	None
No	6 dna:chromosome chromosome:GRCm39:6:1:149588044:1 REF	48110892	GCaTTtGACTGcAGATCaAgAGG	+	5	GCGTTAGACTGAAGATCTAANNN	None
No	8 dna:chromosome chromosome:GRCm39:8:1:130127694:1 REF	122367219	agcaTAGACTGAAGAaCTAAAGG	+	5	GCGTTAGACTGAAGATCTAANNN	None
No	10 dna:chromosome chromosome:GRCm39:10:1:130530862:1 REF	97667840	tgGTTAGACcGAAGATCagAAGG	+	5	GCGTTAGACTGAAGATCTAANNN	None
No	9 dna:chromosome chromosome:GRCm39:9:1:124359700:1 REF	3858068	GCtgTgGACTGgAGgTCTAAAGG	+	5	GCGTTAGACTGAAGATCTAANNN	None
No	8 dna:chromosome chromosome:GRCm39:8:1:130127694:1 REF	98782893	aaaTTAGACTGAAGAgCTtAAGG	-	5	GCGTTAGACTGAAGATCTAANNN	None
No	10 dna:chromosome chromosome:GRCm39:10:1:130530862:1 REF	120890915	caGTcAGgCTGAAGAcCTAAAGG	-	5	GCGTTAGACTGAAGATCTAANNN	None
No	9 dna:chromosome chromosome:GRCm39:9:1:124359700:1 REF	104277340	GCaTTtGACTGcAGATCaAgAGG	+	5	GCGTTAGACTGAAGATCTAANNN	None
No	9 dna:chromosome chromosome:GRCm39:9:1:124359700:1 REF	117378152	tCaTaAGACTGAgGATaTAAAGG	+	5	GCGTTAGACTGAAGATCTAANNN	None
No	10 dna:chromosome chromosome:GRCm39:10:1:130530862:1 REF	72945415	GtGTTAcACTGAAatTaTAAAGG	-	5	GCGTTAGACTGAAGATCTAANNN	None
No	9 dna:chromosome chromosome:GRCm39:9:1:124359700:1 REF	113379223	GaGgTtcACTGAAGATCcAAAGG	+	5	GCGTTAGACTGAAGATCTAANNN	None
No	9 dna:chromosome chromosome:GRCm39:9:1:124359700:1 REF	104281276	GCaTTtGACTGcAGATCaAgAGG	+	5	GCGTTAGACTGAAGATCTAANNN	None
No	7 dna:chromosome chromosome:GRCm39:7:1:144995196:1 REF	128784474	GCtTTAGgCTGcAGAgCTcAAGG	-	5	GCGTTAGACTGAAGATCTAANNN	None
No	11 dna:chromosome chromosome:GRCm39:11:1:121973369:1 REF	95109842	GCtTTAtAtgGAAcATCTAAAGG	-	5	GCGTTAGACTGAAGATCTAANNN	None
No	11 dna:chromosome chromosome:GRCm39:11:1:121973369:1 REF	97879098	GCaTTtGACTGcAGATCaAgAGG	-	5	GCGTTAGACTGAAGATCTAANNN	None
No	9 dna:chromosome chromosome:GRCm39:9:1:124359700:1 REF	79755408	GCaTTtGcCTGcAGATCTAtAGG	-	5	GCGTTAGACTGAAGATCTAANNN	None
No	11 dna:chromosome chromosome:GRCm39:11:1:121973369:1 REF	97660681	GCaTTtGACTGcAGATCaAgAGG	-	5	GCGTTAGACTGAAGATCTAANNN	None
No	11 dna:chromosome chromosome:GRCm39:11:1:121973369:1 REF	40299043	GaGagAGACTGcAGATCgAAAGG	-	5	GCGTTAGACTGAAGATCTAANNN	None
No	11 dna:chromosome chromosome:GRCm39:11:1:121973369:1 REF	97879775	GCaTTtGACTGcAGATCaAgAGG	-	5	GCGTTAGACTGAAGATCTAANNN	None
No	11 dna:chromosome chromosome:GRCm39:11:1:121973369:1 REF	97687919	GCaTTtGACTGcAGATCaAgAGG	+	5	GCGTTAGACTGAAGATCTAANNN	None
No	11 dna:chromosome chromosome:GRCm39:11:1:121973369:1 REF	97689758	GCaTTtGACTGcAGATCaAgAGG	-	5	GCGTTAGACTGAAGATCTAANNN	None
No	11 dna:chromosome chromosome:GRCm39:11:1:121973369:1 REF	56747430	GatgTAGACTGAAGATCTctAGG	-	5	GCGTTAGACTGAAGATCTAANNN	None
No	11 dna:chromosome chromosome:GRCm39:11:1:121973369:1 REF	31646988	GCGTTAGACTGAtGggacAAAGG	-	5	GCGTTAGACTGAAGATCTAANNN	None
No	11 dna:chromosome chromosome:GRCm39:11:1:121973369:1 REF	62480469	GgaTgtGcCTGAAGATCTAAAGG	-	5	GCGTTAGACTGAAGATCTAANNN	None
No	12 dna:chromosome chromosome:GRCm39:12:1:120092757:1 REF	3179313	GaGggAGAgTGgAGATCTAAAGG	-	5	GCGTTAGACTGAAGATCTAANNN	None
No	11 dna:chromosome chromosome:GRCm39:11:1:121973369:1 REF	110692595	cgGTTAGACTGAAGAaagAAAGG	-	5	GCGTTAGACTGAAGATCTAANNN	None
No	12 dna:chromosome chromosome:GRCm39:12:1:120092757:1 REF	4112548	tCGTgAcACTGAAGtTtTAAAGG	+	5	GCGTTAGACTGAAGATCTAANNN	None
No	11 dna:chromosome chromosome:GRCm39:11:1:121973369:1 REF	64168051	GgcTTAGcCTGAgGAaCTAAAGG	-	5	GCGTTAGACTGAAGATCTAANNN	None
No	11 dna:chromosome chromosome:GRCm39:11:1:121973369:1 REF	54671019	GgGTTAaACTGAAGgggTAAAGG	+	5	GCGTTAGACTGAAGATCTAANNN	None
No	12 dna:chromosome chromosome:GRCm39:12:1:120092757:1 REF	31296200	GCtTTAGACTGActATCTggAGG	+	5	GCGTTAGACTGAAGATCTAANNN	None
No	12 dna:chromosome chromosome:GRCm39:12:1:120092757:1 REF	40951343	GaGTTAGAgTGgAcATCTAcAGG	-	5	GCGTTAGACTGAAGATCTAANNN	None
No	12 dna:chromosome chromosome:GRCm39:12:1:120092757:1 REF	17570783	GgGcTAGACTGtAaATCTcAAGG	+	5	GCGTTAGACTGAAGATCTAANNN	None
No	12 dna:chromosome chromosome:GRCm39:12:1:120092757:1 REF	29643240	GaaTTAGACTtAAGATaTAtAGG	+	5	GCGTTAGACTGAAGATCTAANNN	None
No	12 dna:chromosome chromosome:GRCm39:12:1:120092757:1 REF	43515574	GgtaTAGAgTGAAGATtTAAAGG	+	5	GCGTTAGACTGAAGATCTAANNN	None
No	12 dna:chromosome chromosome:GRCm39:12:1:120092757:1 REF	55314930	GCaTcAGACatAAGATCTcAAGG	-	5	GCGTTAGACTGAAGATCTAANNN	None
No	12 dna:chromosome chromosome:GRCm39:12:1:120092757:1 REF	55240694	GCaTcAGACatAAGATCTcAAGG	-	5	GCGTTAGACTGAAGATCTAANNN	None
No	12 dna:chromosome chromosome:GRCm39:12:1:120092757:1 REF	55165630	GCaTcAGACatAAGATCTcAAGG	-	5	GCGTTAGACTGAAGATCTAANNN	None
No	12 dna:chromosome chromosome:GRCm39:12:1:120092757:1 REF	67410484	ctGTaAcACTGAAGAaCTAAAGG	+	5	GCGTTAGACTGAAGATCTAANNN	None
No	12 dna:chromosome chromosome:GRCm39:12:1:120092757:1 REF	94412183	aaGTTAGgtTGAAcATCTAAAGG	+	5	GCGTTAGACTGAAGATCTAANNN	None
No	13 dna:chromosome chromosome:GRCm39:13:1:120883175:1 REF	111167591	ttGTTAGACTGgAGAgCTAcAGG	-	5	GCGTTAGACTGAAGATCTAANNN	None
No	14 dna:chromosome chromosome:GRCm39:14:1:125139656:1 REF	121076968	GgGTTtctCTGAAGATCTAgAGG	+	5	GCGTTAGACTGAAGATCTAANNN	None
No	13 dna:chromosome chromosome:GRCm39:13:1:120883175:1 REF	51650727	GtGgTAGACTGAAGATgTtcAGG	-	5	GCGTTAGACTGAAGATCTAANNN	None
No	13 dna:chromosome chromosome:GRCm39:13:1:120883175:1 REF	16417078	GtcTTAGAaTaAAGtTCTAAAGG	-	5	GCGTTAGACTGAAGATCTAANNN	None
No	13 dna:chromosome chromosome:GRCm39:13:1:120883175:1 REF	85634473	GCaTTctACaGAAaATCTAAAGG	-	5	GCGTTAGACTGAAGATCTAANNN	None
No	13 dna:chromosome chromosome:GRCm39:13:1:120883175:1 REF	87317414	GCcTTAcACaGgAaATCTAAAGG	-	5	GCGTTAGACTGAAGATCTAANNN	None
No	12 dna:chromosome chromosome:GRCm39:12:1:120092757:1 REF	103103851	GCcTgtGACTGcAGtTCTAAAGG	+	5	GCGTTAGACTGAAGATCTAANNN	None
No	13 dna:chromosome chromosome:GRCm39:13:1:120883175:1 REF	86850248	aaGTgAaACTGAAGATaTAAAGG	+	5	GCGTTAGACTGAAGATCTAANNN	None
No	14 dna:chromosome chromosome:GRCm39:14:1:125139656:1 REF	68773816	GCaTTgtACTtAAGATCTgAAGG	-	5	GCGTTAGACTGAAGATCTAANNN	None
No	14 dna:chromosome chromosome:GRCm39:14:1:125139656:1 REF	80524662	GtGcTAGAgTGAAtATCcAAAGG	-	5	GCGTTAGACTGAAGATCTAANNN	None
No	13 dna:chromosome chromosome:GRCm39:13:1:120883175:1 REF	25567952	GCtTTAGtaTGcAGATaTAAAGG	-	5	GCGTTAGACTGAAGATCTAANNN	None
No	13 dna:chromosome chromosome:GRCm39:13:1:120883175:1 REF	26925931	tgGTcAGtCTGAAGATCTcAAGG	+	5	GCGTTAGACTGAAGATCTAANNN	None
No	13 dna:chromosome chromosome:GRCm39:13:1:120883175:1 REF	108706649	aaGcTAGACTGAAtATaTAAAGG	-	5	GCGTTAGACTGAAGATCTAANNN	None
No	15 dna:chromosome chromosome:GRCm39:15:1:104073951:1 REF	57919257	GtGTTAGACTGAAGATactgAGG	-	5	GCGTTAGACTGAAGATCTAANNN	None
No	14 dna:chromosome chromosome:GRCm39:14:1:125139656:1 REF	3270726	GaGggAGAgTGgAGATCTAAAGG	+	5	GCGTTAGACTGAAGATCTAANNN	None
No	14 dna:chromosome chromosome:GRCm39:14:1:125139656:1 REF	100560078	agtTTAGAgaGAAGATCTAAAGG	-	5	GCGTTAGACTGAAGATCTAANNN	None
No	13 dna:chromosome chromosome:GRCm39:13:1:120883175:1 REF	56484404	GgGactGACTGAAGAgCTAAAGG	+	5	GCGTTAGACTGAAGATCTAANNN	None
No	13 dna:chromosome chromosome:GRCm39:13:1:120883175:1 REF	59739310	GCtTTAGAgTcAAGAaCaAAAGG	-	5	GCGTTAGACTGAAGATCTAANNN	None
No	14 dna:chromosome chromosome:GRCm39:14:1:125139656:1 REF	104042001	GtGggAGAaTGAAGATCTgAAGG	-	5	GCGTTAGACTGAAGATCTAANNN	None
No	14 dna:chromosome chromosome:GRCm39:14:1:125139656:1 REF	27394071	GgGTaAtACTGAAGAcCTcAAGG	+	5	GCGTTAGACTGAAGATCTAANNN	None
No	14 dna:chromosome chromosome:GRCm39:14:1:125139656:1 REF	105253363	GgGTcAGACTGgAGATtTgAAGG	-	5	GCGTTAGACTGAAGATCTAANNN	None
No	12 dna:chromosome chromosome:GRCm39:12:1:120092757:1 REF	73180623	GCtTTAtACTGAAaATCctAAGG	-	5	GCGTTAGACTGAAGATCTAANNN	None
No	15 dna:chromosome chromosome:GRCm39:15:1:104073951:1 REF	58083268	GCGTTAGgCTGAtGATacAgAGG	+	5	GCGTTAGACTGAAGATCTAANNN	None
No	17 dna:chromosome chromosome:GRCm39:17:1:95294699:1 REF	62014062	GgGaTAaACTGAAGcTCTgAAGG	+	5	GCGTTAGACTGAAGATCTAANNN	None
No	14 dna:chromosome chromosome:GRCm39:14:1:125139656:1 REF	66551742	GCGTTAGAgTcAAGAaCagAAGG	-	5	GCGTTAGACTGAAGATCTAANNN	None
No	12 dna:chromosome chromosome:GRCm39:12:1:120092757:1 REF	76258251	aaGcTAGACTGAAGcTCTcAAGG	-	5	GCGTTAGACTGAAGATCTAANNN	None
No	15 dna:chromosome chromosome:GRCm39:15:1:104073951:1 REF	36470732	GCcTTAaACTtAAGcTtTAAAGG	-	5	GCGTTAGACTGAAGATCTAANNN	None
No	12 dna:chromosome chromosome:GRCm39:12:1:120092757:1 REF	100752839	GaGaTAGACTGAAccTtTAAAGG	+	5	GCGTTAGACTGAAGATCTAANNN	None
No	15 dna:chromosome chromosome:GRCm39:15:1:104073951:1 REF	46968599	GCGTggGAgTGAAGATtaAAAGG	+	5	GCGTTAGACTGAAGATCTAANNN	None
No	15 dna:chromosome chromosome:GRCm39:15:1:104073951:1 REF	25768477	aCtTaAcACTGAAGATCTAcAGG	-	5	GCGTTAGACTGAAGATCTAANNN	None
No	13 dna:chromosome chromosome:GRCm39:13:1:120883175:1 REF	70363470	aCGTcAGACTGAAGATaacAAGG	+	5	GCGTTAGACTGAAGATCTAANNN	None
No	17 dna:chromosome chromosome:GRCm39:17:1:95294699:1 REF	7567520	GgGgTAGACTGAgGcTCTcAAGG	+	5	GCGTTAGACTGAAGATCTAANNN	None
No	15 dna:chromosome chromosome:GRCm39:15:1:104073951:1 REF	75051891	agGTTttACTGAAGATgTAAAGG	+	5	GCGTTAGACTGAAGATCTAANNN	None
No	16 dna:chromosome chromosome:GRCm39:16:1:98008968:1 REF	92364411	cCtcTAGACTGAAGAcCcAAAGG	+	5	GCGTTAGACTGAAGATCTAANNN	None
No	15 dna:chromosome chromosome:GRCm39:15:1:104073951:1 REF	70069542	GaGTTgGtCTGAAGAatTAAAGG	-	5	GCGTTAGACTGAAGATCTAANNN	None
No	12 dna:chromosome chromosome:GRCm39:12:1:120092757:1 REF	113416487	GgaaaAtACTGAAGATCTAAAGG	-	5	GCGTTAGACTGAAGATCTAANNN	None
No	14 dna:chromosome chromosome:GRCm39:14:1:125139656:1 REF	70725940	GgGTcAGACTGAAGgTCTtcAGG	+	5	GCGTTAGACTGAAGATCTAANNN	None
No	15 dna:chromosome chromosome:GRCm39:15:1:104073951:1 REF	88876363	GCtgTAGACaGcAGAgCTAAAGG	+	5	GCGTTAGACTGAAGATCTAANNN	None
No	16 dna:chromosome chromosome:GRCm39:16:1:98008968:1 REF	54445009	GtGTTAGggTGcAGATCaAAAGG	+	5	GCGTTAGACTGAAGATCTAANNN	None
No	14 dna:chromosome chromosome:GRCm39:14:1:125139656:1 REF	27900577	agaTTAcACTGAAGgTCTAAAGG	-	5	GCGTTAGACTGAAGATCTAANNN	None
No	16 dna:chromosome chromosome:GRCm39:16:1:98008968:1 REF	67065579	GCaTTAcAaTGcAGcTCTAAAGG	-	5	GCGTTAGACTGAAGATCTAANNN	None
No	17 dna:chromosome chromosome:GRCm39:17:1:95294699:1 REF	53683940	GCGTTgGtCaGtAGATaTAAAGG	+	5	GCGTTAGACTGAAGATCTAANNN	None
No	15 dna:chromosome chromosome:GRCm39:15:1:104073951:1 REF	59343027	GgGTcAGACTtAAGAgCTAcAGG	+	5	GCGTTAGACTGAAGATCTAANNN	None
No	16 dna:chromosome chromosome:GRCm39:16:1:98008968:1 REF	84194017	GCcTTAaAaTGAAtcTCTAAAGG	-	5	GCGTTAGACTGAAGATCTAANNN	None
No	16 dna:chromosome chromosome:GRCm39:16:1:98008968:1 REF	78259936	GCtcTAGACaGtAGAaCTAAAGG	+	5	GCGTTAGACTGAAGATCTAANNN	None
No	13 dna:chromosome chromosome:GRCm39:13:1:120883175:1 REF	49410051	GCaaaAGgCTGAAGgTCTAAAGG	-	5	GCGTTAGACTGAAGATCTAANNN	None
No	16 dna:chromosome chromosome:GRCm39:16:1:98008968:1 REF	66314452	ataTTAcACTGAAGATtTAAAGG	-	5	GCGTTAGACTGAAGATCTAANNN	None
No	18 dna:chromosome chromosome:GRCm39:18:1:90720763:1 REF	52700047	tatTTtGACTtAAGATCTAAAGG	+	5	GCGTTAGACTGAAGATCTAANNN	None
No	18 dna:chromosome chromosome:GRCm39:18:1:90720763:1 REF	58047525	GgGTTAGAaTGAAatTCTAtAGG	-	5	GCGTTAGACTGAAGATCTAANNN	None
No	18 dna:chromosome chromosome:GRCm39:18:1:90720763:1 REF	45219728	GCtTacaACTGAAGATCTcAAGG	+	5	GCGTTAGACTGAAGATCTAANNN	None
No	18 dna:chromosome chromosome:GRCm39:18:1:90720763:1 REF	75762546	GCcTTgGAggGAAGATCTgAAGG	-	5	GCGTTAGACTGAAGATCTAANNN	None
No	17 dna:chromosome chromosome:GRCm39:17:1:95294699:1 REF	71906287	GCaTTtGACTGcAGATCaAgAGG	+	5	GCGTTAGACTGAAGATCTAANNN	None
No	19 dna:chromosome chromosome:GRCm39:19:1:61420004:1 REF	15435533	GCtTTAGcCTGAAGAagcAAAGG	+	5	GCGTTAGACTGAAGATCTAANNN	None
No	17 dna:chromosome chromosome:GRCm39:17:1:95294699:1 REF	5167642	GaGTaAGACTGAgGAaCTgAAGG	-	5	GCGTTAGACTGAAGATCTAANNN	None
No	18 dna:chromosome chromosome:GRCm39:18:1:90720763:1 REF	66253349	GaGTTtcAtgGAAGATCTAAAGG	+	5	GCGTTAGACTGAAGATCTAANNN	None
No	19 dna:chromosome chromosome:GRCm39:19:1:61420004:1 REF	28796628	aatTTAGACTGAAGATCaAtAGG	-	5	GCGTTAGACTGAAGATCTAANNN	None
No	18 dna:chromosome chromosome:GRCm39:18:1:90720763:1 REF	83630056	GgGaagGAaTGAAGATCTAAAGG	+	5	GCGTTAGACTGAAGATCTAANNN	None
No	17 dna:chromosome chromosome:GRCm39:17:1:95294699:1 REF	51045434	GCtTTgGgCTGAAGtTCTcAAGG	-	5	GCGTTAGACTGAAGATCTAANNN	None
No	17 dna:chromosome chromosome:GRCm39:17:1:95294699:1 REF	52170511	GaGTgAaACTcAAGAaCTAAAGG	+	5	GCGTTAGACTGAAGATCTAANNN	None
No	18 dna:chromosome chromosome:GRCm39:18:1:90720763:1 REF	66151339	tCtTgAGAtTGAAGATCcAAAGG	+	5	GCGTTAGACTGAAGATCTAANNN	None
No	17 dna:chromosome chromosome:GRCm39:17:1:95294699:1 REF	77892514	GCtTTAGACTaAAGAataAAAGG	-	5	GCGTTAGACTGAAGATCTAANNN	None
No	X dna:chromosome chromosome:GRCm39:X:1:169476592:1 REF	19088835	GtGTTAaACTGAAGATtggAAGG	-	5	GCGTTAGACTGAAGATCTAANNN	None
No	18 dna:chromosome chromosome:GRCm39:18:1:90720763:1 REF	67200947	GttTTgGACTGAAGATtTtAAGG	+	5	GCGTTAGACTGAAGATCTAANNN	None
No	19 dna:chromosome chromosome:GRCm39:19:1:61420004:1 REF	55253554	tCaTTAGAaTGAAGATCTtgAGG	-	5	GCGTTAGACTGAAGATCTAANNN	None
No	X dna:chromosome chromosome:GRCm39:X:1:169476592:1 REF	65580537	cCcTTAGcCTGAAGcaCTAAAGG	+	5	GCGTTAGACTGAAGATCTAANNN	None
No	19 dna:chromosome chromosome:GRCm39:19:1:61420004:1 REF	24477370	GCaTcAGACTcAgGATCaAAAGG	-	5	GCGTTAGACTGAAGATCTAANNN	None
No	X dna:chromosome chromosome:GRCm39:X:1:169476592:1 REF	18908548	GCtTTAGACTcAAGgatTAAAGG	+	5	GCGTTAGACTGAAGATCTAANNN	None
No	17 dna:chromosome chromosome:GRCm39:17:1:95294699:1 REF	61443126	aCtTTAGACatAgGATCTAAAGG	-	5	GCGTTAGACTGAAGATCTAANNN	None
No	18 dna:chromosome chromosome:GRCm39:18:1:90720763:1 REF	64426314	GCaTTgaACTGAcaATCTAAAGG	+	5	GCGTTAGACTGAAGATCTAANNN	None
No	17 dna:chromosome chromosome:GRCm39:17:1:95294699:1 REF	13255750	GgGgTAGACTGAgGcTCTcAAGG	+	5	GCGTTAGACTGAAGATCTAANNN	None
No	18 dna:chromosome chromosome:GRCm39:18:1:90720763:1 REF	76463590	GCccaAGcCTGAAGAgCTAAAGG	+	5	GCGTTAGACTGAAGATCTAANNN	None
No	18 dna:chromosome chromosome:GRCm39:18:1:90720763:1 REF	33247794	atGTgAGACTGAAtAcCTAAAGG	-	5	GCGTTAGACTGAAGATCTAANNN	None
No	18 dna:chromosome chromosome:GRCm39:18:1:90720763:1 REF	26623349	aCGTTAGACTGAgGAggTAtAGG	-	5	GCGTTAGACTGAAGATCTAANNN	None
No	X dna:chromosome chromosome:GRCm39:X:1:169476592:1 REF	119594824	GCtTTAGACTcAAGAataAAAGG	-	5	GCGTTAGACTGAAGATCTAANNN	None
No	18 dna:chromosome chromosome:GRCm39:18:1:90720763:1 REF	71697989	tgGTTAGACTGAAGgTtTgAAGG	-	5	GCGTTAGACTGAAGATCTAANNN	None
No	X dna:chromosome chromosome:GRCm39:X:1:169476592:1 REF	130716221	aCGTTAGAaaGAAGATtgAAAGG	+	5	GCGTTAGACTGAAGATCTAANNN	None
No	19 dna:chromosome chromosome:GRCm39:19:1:61420004:1 REF	27300805	GCGagcaACTGAAGATCcAAAGG	+	5	GCGTTAGACTGAAGATCTAANNN	None
No	X dna:chromosome chromosome:GRCm39:X:1:169476592:1 REF	112951080	GCtTTAGcgctAAGATCTAAAGG	-	5	GCGTTAGACTGAAGATCTAANNN	None
No	X dna:chromosome chromosome:GRCm39:X:1:169476592:1 REF	41528691	GtGacAGACTGAAtATaTAAAGG	-	5	GCGTTAGACTGAAGATCTAANNN	None
No	17 dna:chromosome chromosome:GRCm39:17:1:95294699:1 REF	13550917	GgGgTAGACTGAgGcTCTcAAGG	+	5	GCGTTAGACTGAAGATCTAANNN	None
No	19 dna:chromosome chromosome:GRCm39:19:1:61420004:1 REF	8548851	GtacTAGACTGAAacTCTAAAGG	+	5	GCGTTAGACTGAAGATCTAANNN	None
No	18 dna:chromosome chromosome:GRCm39:18:1:90720763:1 REF	55072462	GgcTTtGACTGgAGATCTgAAGG	-	5	GCGTTAGACTGAAGATCTAANNN	None
No	X dna:chromosome chromosome:GRCm39:X:1:169476592:1 REF	59523646	GtGTTAGACaGcAGAcaTAAAGG	-	5	GCGTTAGACTGAAGATCTAANNN	None
No	X dna:chromosome chromosome:GRCm39:X:1:169476592:1 REF	155660863	GaGgTAGcCTaAAGAgCTAAAGG	-	5	GCGTTAGACTGAAGATCTAANNN	None
No	X dna:chromosome chromosome:GRCm39:X:1:169476592:1 REF	107699789	GtGTTAcACTGgAaATgTAAAGG	+	5	GCGTTAGACTGAAGATCTAANNN	None
No	X dna:chromosome chromosome:GRCm39:X:1:169476592:1 REF	156703826	tCaTTAGACTtAAGATaaAAAGG	-	5	GCGTTAGACTGAAGATCTAANNN	None
No	Y dna:chromosome chromosome:GRCm39:Y:1:91455967:1 REF	5174965	cCGTTAGAaTGAtGAaCTAgAGG	-	5	GCGTTAGACTGAAGATCTAANNN	None
No	X dna:chromosome chromosome:GRCm39:X:1:169476592:1 REF	128008925	tCGTaAtACTGAAaATCTAgAGG	+	5	GCGTTAGACTGAAGATCTAANNN	None
No	Y dna:chromosome chromosome:GRCm39:Y:1:91455967:1 REF	86604562	GCaaTAaACTGAtGcTCTAAAGG	+	5	GCGTTAGACTGAAGATCTAANNN	None
No	18 dna:chromosome chromosome:GRCm39:18:1:90720763:1 REF	81207998	GgGcTAGcaTGAAaATCTAAAGG	-	5	GCGTTAGACTGAAGATCTAANNN	None

## Sheet: Data S2
Data S2. Differential expression of genes in tRNA-Phe knockout mice compared to controls
tRNA-Phe-1-1 Brain								tRNA-Phe-2-1 Brain								tRNA-Phe-3-1 Brain								tRNA-Phe-1-1 Liver								tRNA-Phe-2-1 Liver								tRNA-Phe-3-1 Liver
GeneID	GeneName	GeneType	GeneDescription	baseMean	log2FoldChange	lfcSE	svalue	GeneID	GeneName	GeneType	GeneDescription	baseMean	log2FoldChange	lfcSE	svalue	GeneID	GeneName	GeneType	GeneDescription	baseMean	log2FoldChange	lfcSE	svalue	GeneID	GeneName	GeneType	GeneDescription	baseMean	log2FoldChange	lfcSE	svalue	GeneID	GeneName	GeneType	GeneDescription	baseMean	log2FoldChange	lfcSE	svalue	GeneID	GeneName	GeneType	GeneDescription	baseMean	log2FoldChange	lfcSE	svalue
ENSMUSG00000024222.17	Fkbp5	protein_coding	FK506 binding protein 5 [Source:MGI Symbol;Acc:MGI:104670]	1023.08	1.52321	0.182654	3.73591e-17	ENSMUSG00000016179.11	Camk1g	protein_coding	calcium/calmodulin-dependent protein kinase I gamma [Source:MGI Symbol;Acc:MGI:2388073]	857.604	-0.685821	0.149682	2.30434e-06	ENSMUSG00000085609.1	1700016P03Rik	lncRNA	RIKEN cDNA 1700016P03 gene [Source:MGI Symbol;Acc:MGI:1922792]	73.1586	-3.52415	0.585504	8.77478e-10	ENSMUSG00000039395.8	Mreg	protein_coding	melanoregulin [Source:MGI Symbol;Acc:MGI:2151839]	1317.07	-1.7124	0.11224	7.43714e-53	ENSMUSG00000046329.14	Slc25a23	protein_coding	solute carrier family 25 (mitochondrial carrier; phosphate carrier), member 23 [Source:MGI Symbol;Acc:MGI:1914222]	2531.46	-0.948132	0.120224	1.55545e-15	ENSMUSG00000055053.18	Nfic	protein_coding	nuclear factor I/C [Source:MGI Symbol;Acc:MGI:109591]	1278.12	-1.1675	0.109963	1.2384e-26
ENSMUSG00000002831.14	Plin4	protein_coding	perilipin 4 [Source:MGI Symbol;Acc:MGI:1929709]	281.152	3.20403	0.388404	5.85337e-17	ENSMUSG00000040838.10	Gm11639	protein_coding	predicted gene 11639 [Source:MGI Symbol;Acc:MGI:3651790]	169.359	1.69892	0.396635	5.75474e-06	ENSMUSG00000114169.1	Gm47075	TEC	predicted gene, 47075 [Source:MGI Symbol;Acc:MGI:6095795]	211.23	-2.21527	0.376677	1.45773e-09	ENSMUSG00000110386.1	Gm42031	lncRNA	predicted gene, 42031 [Source:MGI Symbol;Acc:MGI:5624916]	809.241	3.27576	0.221042	2.73741e-50	ENSMUSG00000020091.15	Eif4ebp2	protein_coding	eukaryotic translation initiation factor 4E binding protein 2 [Source:MGI Symbol;Acc:MGI:109198]	4327.84	-0.817116	0.112068	7.75664e-14	ENSMUSG00000046329.14	Slc25a23	protein_coding	solute carrier family 25 (mitochondrial carrier; phosphate carrier), member 23 [Source:MGI Symbol;Acc:MGI:1914222]	2531.46	-1.05539	0.120139	3.91685e-19
ENSMUSG00000028655.11	Mfsd2a	protein_coding	major facilitator superfamily domain containing 2A [Source:MGI Symbol;Acc:MGI:1923824]	556.525	1.12234	0.14002	2.21692e-16	ENSMUSG00000029360.3	Gm9754	lncRNA	predicted gene 9754 [Source:MGI Symbol;Acc:MGI:3704256]	69.336	1.71005	0.411929	9.3459e-06	ENSMUSG00000026452.15	Syt2	protein_coding	synaptotagmin II [Source:MGI Symbol;Acc:MGI:99666]	1838.06	-1.10996	0.193584	2.60914e-09	ENSMUSG00000052934.14	Fbxo31	protein_coding	F-box protein 31 [Source:MGI Symbol;Acc:MGI:1354708]	1288.26	1.64717	0.117186	1.17926e-45	ENSMUSG00000055053.18	Nfic	protein_coding	nuclear factor I/C [Source:MGI Symbol;Acc:MGI:109591]	1278.12	-0.787344	0.109645	1.67181e-13	ENSMUSG00000002250.16	Ppard	protein_coding	peroxisome proliferator activator receptor delta [Source:MGI Symbol;Acc:MGI:101884]	324.784	-3.02717	0.365317	1.97114e-17
ENSMUSG00000003814.8	Calr	protein_coding	calreticulin [Source:MGI Symbol;Acc:MGI:88252]	10043.2	0.559253	0.0711219	6.33928e-16	ENSMUSG00000107779.1	Gm43874	TEC	predicted gene, 43874 [Source:MGI Symbol;Acc:MGI:5690266]	507.829	0.407723	0.103743	1.76219e-05	ENSMUSG00000034098.14	Fstl5	protein_coding	follistatin-like 5 [Source:MGI Symbol;Acc:MGI:2442179]	1229.87	0.825617	0.148788	5.54964e-09	ENSMUSG00000025089.15	Gfra1	protein_coding	glial cell line derived neurotrophic factor family receptor alpha 1 [Source:MGI Symbol;Acc:MGI:1100842]	7430.17	1.72794	0.123688	3.84941e-45	ENSMUSG00000007817.15	Zmiz1	protein_coding	zinc finger, MIZ-type containing 1 [Source:MGI Symbol;Acc:MGI:3040693]	1055.91	-1.09476	0.158907	8.26259e-13	ENSMUSG00000035530.13	Eif1	protein_coding	eukaryotic translation initiation factor 1 [Source:MGI Symbol;Acc:MGI:105125]	2356.63	-0.732735	0.100168	3.21767e-14
ENSMUSG00000061455.13	Stx17	protein_coding	syntaxin 17 [Source:MGI Symbol;Acc:MGI:1914977]	781.026	-0.705184	0.092497	2.96915e-15	ENSMUSG00000105282.1	Gm42981	TEC	predicted gene 42981 [Source:MGI Symbol;Acc:MGI:5663118]	105.999	-0.893794	0.232372	2.60843e-05	ENSMUSG00000104693.1	Gm42941	lncRNA	predicted gene 42941 [Source:MGI Symbol;Acc:MGI:5663078]	112.325	-1.1973	0.219731	9.50718e-09	ENSMUSG00000026489.13	Coq8a	protein_coding	coenzyme Q8A [Source:MGI Symbol;Acc:MGI:1914676]	14056.4	-2.59005	0.194852	2.56275e-41	ENSMUSG00000056851.14	Pcbp2	protein_coding	poly(rC) binding protein 2 [Source:MGI Symbol;Acc:MGI:108202]	1858.11	-0.655399	0.0957097	1.41105e-12	ENSMUSG00000007817.15	Zmiz1	protein_coding	zinc finger, MIZ-type containing 1 [Source:MGI Symbol;Acc:MGI:3040693]	1055.91	-1.15076	0.158978	7.11092e-14
ENSMUSG00000031700.11	Gpt2	protein_coding	glutamic pyruvate transaminase (alanine aminotransferase) 2 [Source:MGI Symbol;Acc:MGI:1915391]	2120.85	0.664911	0.087797	5.50702e-15	ENSMUSG00000004263.15	Atn1	protein_coding	atrophin 1 [Source:MGI Symbol;Acc:MGI:104725]	401.985	-1.01675	0.269922	3.55156e-05	ENSMUSG00000085565.1	Gm15721	lncRNA	predicted gene 15721 [Source:MGI Symbol;Acc:MGI:3783165]	56.2128	-1.47865	0.283878	2.37664e-08	ENSMUSG00000033107.6	Rnf125	protein_coding	ring finger protein 125 [Source:MGI Symbol;Acc:MGI:1914914]	6694.14	-3.10416	0.23533	1.04101e-40	ENSMUSG00000020917.17	Acly	protein_coding	ATP citrate lyase [Source:MGI Symbol;Acc:MGI:103251]	21007.3	-1.54309	0.236925	7.31576e-12	ENSMUSG00000020091.15	Eif4ebp2	protein_coding	eukaryotic translation initiation factor 4E binding protein 2 [Source:MGI Symbol;Acc:MGI:109198]	4327.84	-0.763674	0.112295	9.27338e-13
ENSMUSG00000024066.9	Xdh	protein_coding	xanthine dehydrogenase [Source:MGI Symbol;Acc:MGI:98973]	294.39	1.95088	0.273068	6.93243e-14	ENSMUSG00000105703.2	Gm43305	lncRNA	predicted gene 43305 [Source:MGI Symbol;Acc:MGI:5663442]	467.814	-0.531553	0.141636	4.29251e-05	ENSMUSG00000001089.14	Luzp1	protein_coding	leucine zipper protein 1 [Source:MGI Symbol;Acc:MGI:107629]	4718.05	-0.563631	0.108258	3.41269e-08	ENSMUSG00000079012.11	Serpina3m	protein_coding	serine (or cysteine) peptidase inhibitor, clade A, member 3M [Source:MGI Symbol;Acc:MGI:98378]	9061.64	1.01279	0.0788922	7.29865e-39	ENSMUSG00000044786.6	Zfp36	protein_coding	zinc finger protein 36 [Source:MGI Symbol;Acc:MGI:99180]	871.404	-2.13025	0.331326	1.54164e-11	ENSMUSG00000056851.14	Pcbp2	protein_coding	poly(rC) binding protein 2 [Source:MGI Symbol;Acc:MGI:108202]	1858.11	-0.637672	0.0959281	2.92574e-12
ENSMUSG00000025316.16	Banp	protein_coding	BTG3 associated nuclear protein [Source:MGI Symbol;Acc:MGI:1889023]	893.561	0.82475	0.119339	3.61414e-13	ENSMUSG00000032564.16	Cpne4	protein_coding	copine IV [Source:MGI Symbol;Acc:MGI:1921270]	1864.17	0.751547	0.202194	5.01611e-05	ENSMUSG00000021136.13	Smoc1	protein_coding	SPARC related modular calcium binding 1 [Source:MGI Symbol;Acc:MGI:1929878]	223.72	0.960201	0.185803	4.46622e-08	ENSMUSG00000012428.9	Steap4	protein_coding	STEAP family member 4 [Source:MGI Symbol;Acc:MGI:1923560]	8756.43	3.10622	0.250755	1.91582e-36	ENSMUSG00000002250.16	Ppard	protein_coding	peroxisome proliferator activator receptor delta [Source:MGI Symbol;Acc:MGI:101884]	324.784	-2.30746	0.364638	2.9004e-11	ENSMUSG00000021876.15	Rnase4	protein_coding	ribonuclease, RNase A family 4 [Source:MGI Symbol;Acc:MGI:1926217]	23110.8	0.986881	0.153471	1.05136e-11
ENSMUSG00000036192.15	Rorb	protein_coding	RAR-related orphan receptor beta [Source:MGI Symbol;Acc:MGI:1343464]	3083.72	-0.712576	0.104645	8.65586e-13	ENSMUSG00000022306.9	Zfpm2	protein_coding	zinc finger protein, multitype 2 [Source:MGI Symbol;Acc:MGI:1334444]	464.749	-0.81433	0.235623	7.50376e-05	ENSMUSG00000113076.1	Gm47088	TEC	predicted gene, 47088 [Source:MGI Symbol;Acc:MGI:6095816]	157.706	-2.08535	0.413997	6.59535e-08	ENSMUSG00000057315.14	Arhgap24	protein_coding	Rho GTPase activating protein 24 [Source:MGI Symbol;Acc:MGI:1922647]	545.893	-1.67518	0.136936	1.31694e-35	ENSMUSG00000034687.8	Fras1	protein_coding	Fraser extracellular matrix complex subunit 1 [Source:MGI Symbol;Acc:MGI:2385368]	440.466	-1.83395	0.298087	6.81823e-11	ENSMUSG00000067203.8	H2-K2	transcribed_unprocessed_pseudogene	histocompatibility 2, K region locus 2 [Source:MGI Symbol;Acc:MGI:95906]	342.644	-1.24675	0.194441	1.73251e-11
ENSMUSG00000020571.12	Pdia6	protein_coding	protein disulfide isomerase associated 6 [Source:MGI Symbol;Acc:MGI:1919103]	3270.35	0.636055	0.0947954	1.75368e-12	ENSMUSG00000065767.1	Gm23849	snRNA	predicted gene, 23849 [Source:MGI Symbol;Acc:MGI:5453626]	5426.82	-0.841678	0.24431	9.60734e-05	ENSMUSG00000024431.15	Nr3c1	protein_coding	nuclear receptor subfamily 3, group C, member 1 [Source:MGI Symbol;Acc:MGI:95824]	6208.85	-0.430105	0.086654	9.39798e-08	ENSMUSG00000056608.14	Chd9	protein_coding	chromodomain helicase DNA binding protein 9 [Source:MGI Symbol;Acc:MGI:1924001]	5467.71	2.79862	0.22914	2.50031e-35	ENSMUSG00000035530.13	Eif1	protein_coding	eukaryotic translation initiation factor 1 [Source:MGI Symbol;Acc:MGI:105125]	2356.63	-0.606745	0.100498	1.39695e-10	ENSMUSG00000088529.1	Gm26083	scaRNA	predicted gene, 26083 [Source:MGI Symbol;Acc:MGI:5455860]	393.178	-1.63921	0.256862	2.43498e-11
ENSMUSG00000019916.14	P4ha1	protein_coding	procollagen-proline, 2-oxoglutarate 4-dioxygenase (proline 4-hydroxylase), alpha 1 polypeptide [Source:MGI Symbol;Acc:MGI:97463]	2106.41	0.703526	0.105095	2.58008e-12	ENSMUSG00000032295.15	Man2c1	protein_coding	mannosidase, alpha, class 2C, member 1 [Source:MGI Symbol;Acc:MGI:1920994]	1985.1	0.25981	0.0758544	0.000115273	ENSMUSG00000036192.15	Rorb	protein_coding	RAR-related orphan receptor beta [Source:MGI Symbol;Acc:MGI:1343464]	3083.72	-0.525516	0.106114	1.18763e-07	ENSMUSG00000038301.15	Snx10	protein_coding	sorting nexin 10 [Source:MGI Symbol;Acc:MGI:1919232]	1356.59	1.82322	0.152143	2.19656e-34	ENSMUSG00000027944.13	Hax1	protein_coding	HCLS1 associated X-1 [Source:MGI Symbol;Acc:MGI:1346319]	1521.51	0.41414	0.0714076	4.29033e-10	ENSMUSG00000019577.6	Pdk4	protein_coding	pyruvate dehydrogenase kinase, isoenzyme 4 [Source:MGI Symbol;Acc:MGI:1351481]	378.004	-1.91899	0.302583	3.24437e-11
ENSMUSG00000038007.14	Acer2	protein_coding	alkaline ceramidase 2 [Source:MGI Symbol;Acc:MGI:1920932]	215.539	1.42405	0.216711	4.44472e-12	ENSMUSG00000064702.1	Gm24950	snRNA	predicted gene, 24950 [Source:MGI Symbol;Acc:MGI:5454727]	5376.75	-0.820777	0.239693	0.000131351	ENSMUSG00000063260.2	Syt10	protein_coding	synaptotagmin X [Source:MGI Symbol;Acc:MGI:1859546]	350.537	1.13729	0.230341	1.41854e-07	ENSMUSG00000040017.8	Saa4	protein_coding	serum amyloid A 4 [Source:MGI Symbol;Acc:MGI:98224]	8418.17	2.78358	0.233942	7.02874e-34	ENSMUSG00000049090.3	Zadh2	protein_coding	zinc binding alcohol dehydrogenase, domain containing 2 [Source:MGI Symbol;Acc:MGI:2444835]	1322.56	-0.617745	0.106985	7.15622e-10	ENSMUSG00000020917.17	Acly	protein_coding	ATP citrate lyase [Source:MGI Symbol;Acc:MGI:103251]	21007.3	-1.42457	0.237843	1.17426e-10
ENSMUSG00000090877.3	Hspa1b	protein_coding	heat shock protein 1B [Source:MGI Symbol;Acc:MGI:99517]	527.841	1.23267	0.189578	7.14699e-12	ENSMUSG00000021587.5	Pcsk1	protein_coding	proprotein convertase subtilisin/kexin type 1 [Source:MGI Symbol;Acc:MGI:97511]	2444.34	-0.57077	0.167044	0.00014561	ENSMUSG00000106537.1	Gm43502	TEC	predicted gene 43502 [Source:MGI Symbol;Acc:MGI:5663639]	258.769	1.02259	0.208883	1.68654e-07	ENSMUSG00000004951.10	Hspb1	protein_coding	heat shock protein 1 [Source:MGI Symbol;Acc:MGI:96240]	861.592	2.4681	0.217119	2.34211e-31	ENSMUSG00000028565.18	Nfia	protein_coding	nuclear factor I/A [Source:MGI Symbol;Acc:MGI:108056]	1802.35	-0.730192	0.126692	9.77415e-10	ENSMUSG00000027478.15	Dnmt3b	protein_coding	DNA methyltransferase 3B [Source:MGI Symbol;Acc:MGI:1261819]	195.288	-1.66692	0.279639	2.04829e-10
ENSMUSG00000064702.1	Gm24950	snRNA	predicted gene, 24950 [Source:MGI Symbol;Acc:MGI:5454727]	5376.75	-1.45034	0.226853	1.24352e-11	ENSMUSG00000065944.1	Rnu2-10	snRNA	U2 small nuclear RNA 10 [Source:MGI Symbol;Acc:MGI:97976]	5331.51	-0.814582	0.242759	0.0001635	ENSMUSG00000114448.1	C630044B11Rik	TEC	RIKEN cDNA C630044B11 gene [Source:MGI Symbol;Acc:MGI:1925962]	152.403	-1.32386	0.276675	2.1771e-07	ENSMUSG00000038768.8	9130409I23Rik	protein_coding	RIKEN cDNA 9130409I23 gene [Source:MGI Symbol;Acc:MGI:3588271]	438.523	-2.63723	0.232378	4.85819e-31	ENSMUSG00000038967.13	Pdk2	protein_coding	pyruvate dehydrogenase kinase, isoenzyme 2 [Source:MGI Symbol;Acc:MGI:1343087]	650.456	-0.754797	0.138868	2.86078e-09	ENSMUSG00000035504.16	Reep6	protein_coding	receptor accessory protein 6 [Source:MGI Symbol;Acc:MGI:1917585]	3454.77	-0.907231	0.152968	2.97818e-10
ENSMUSG00000053414.8	Hunk	protein_coding	hormonally upregulated Neu-associated kinase [Source:MGI Symbol;Acc:MGI:1347352]	612.622	-1.01133	0.158844	1.80392e-11	ENSMUSG00000034981.9	Parm1	protein_coding	prostate androgen-regulated mucin-like protein 1 [Source:MGI Symbol;Acc:MGI:2443349]	1128.56	-0.683663	0.209986	0.000190298	ENSMUSG00000030223.14	Ptpro	protein_coding	protein tyrosine phosphatase, receptor type, O [Source:MGI Symbol;Acc:MGI:1097152]	1592.92	1.37051	0.294672	3.13324e-07	ENSMUSG00000004071.13	Cdip1	protein_coding	cell death inducing Trp53 target 1 [Source:MGI Symbol;Acc:MGI:1913876]	3126.71	0.973888	0.087065	2.04938e-30	ENSMUSG00000028961.15	Pgd	protein_coding	phosphogluconate dehydrogenase [Source:MGI Symbol;Acc:MGI:97553]	916.525	-0.721746	0.133543	4.83528e-09	ENSMUSG00000032012.9	Nectin1	protein_coding	nectin cell adhesion molecule 1 [Source:MGI Symbol;Acc:MGI:1926483]	1092.78	-1.13668	0.197325	5.57598e-10
ENSMUSG00000065767.1	Gm23849	snRNA	predicted gene, 23849 [Source:MGI Symbol;Acc:MGI:5453626]	5426.82	-1.46237	0.231557	2.5333e-11	ENSMUSG00000021209.12	Ppp4r4	protein_coding	protein phosphatase 4, regulatory subunit 4 [Source:MGI Symbol;Acc:MGI:1921771]	1687.69	0.263972	0.082403	0.000220843	ENSMUSG00000006930.15	Hap1	protein_coding	huntingtin-associated protein 1 [Source:MGI Symbol;Acc:MGI:1261831]	3634.59	1.52867	0.331262	4.16772e-07	ENSMUSG00000032018.14	Sc5d	protein_coding	sterol-C5-desaturase [Source:MGI Symbol;Acc:MGI:1353611]	22057.8	-1.28717	0.118948	8.72321e-29	ENSMUSG00000035504.16	Reep6	protein_coding	receptor accessory protein 6 [Source:MGI Symbol;Acc:MGI:1917585]	3454.77	-0.820932	0.15366	7.39734e-09	ENSMUSG00000050732.9	Vamp8	protein_coding	vesicle-associated membrane protein 8 [Source:MGI Symbol;Acc:MGI:1336882]	2512.81	0.361756	0.0629013	7.99709e-10
ENSMUSG00000005483.10	Dnajb1	protein_coding	DnaJ heat shock protein family (Hsp40) member B1 [Source:MGI Symbol;Acc:MGI:1931874]	1683.89	0.596887	0.0960014	3.87014e-11	ENSMUSG00000105470.1	Gm42589	TEC	predicted gene 42589 [Source:MGI Symbol;Acc:MGI:5662726]	119.834	1.01342	0.319299	0.00025209	ENSMUSG00000022309.9	Angpt1	protein_coding	angiopoietin 1 [Source:MGI Symbol;Acc:MGI:108448]	253.242	0.774452	0.170135	5.48557e-07	ENSMUSG00000023150.14	Ivns1abp	protein_coding	influenza virus NS1A binding protein [Source:MGI Symbol;Acc:MGI:2152389]	3986.89	1.00493	0.093695	3.09359e-28	ENSMUSG00000022219.10	Cideb	protein_coding	cell death-inducing DNA fragmentation factor, alpha subunit-like effector B [Source:MGI Symbol;Acc:MGI:1270844]	2023.09	-0.484007	0.0910727	1.01076e-08	ENSMUSG00000042010.16	Acacb	protein_coding	acetyl-Coenzyme A carboxylase beta [Source:MGI Symbol;Acc:MGI:2140940]	7031.62	-1.49574	0.262979	1.13142e-09
ENSMUSG00000065944.1	Rnu2-10	snRNA	U2 small nuclear RNA 10 [Source:MGI Symbol;Acc:MGI:97976]	5331.51	-1.39252	0.229597	7.31908e-11	ENSMUSG00000040356.16	Skiv2l	protein_coding	superkiller viralicidic activity 2-like (S. cerevisiae) [Source:MGI Symbol;Acc:MGI:1099835]	2129	0.33926	0.106926	0.000280015	ENSMUSG00000023092.16	Fhl1	protein_coding	four and a half LIM domains 1 [Source:MGI Symbol;Acc:MGI:1298387]	1330.53	0.602844	0.133255	6.86636e-07	ENSMUSG00000058756.13	Thra	protein_coding	thyroid hormone receptor alpha [Source:MGI Symbol;Acc:MGI:98742]	394.405	-1.40525	0.131298	5.66615e-28	ENSMUSG00000041653.5	Pnpla3	protein_coding	patatin-like phospholipase domain containing 3 [Source:MGI Symbol;Acc:MGI:2151796]	126.132	-3.23269	0.620568	1.48129e-08	ENSMUSG00000004771.12	Rab11a	protein_coding	RAB11A, member RAS oncogene family [Source:MGI Symbol;Acc:MGI:1858202]	1287.77	0.482666	0.086495	1.73563e-09
ENSMUSG00000079018.10	Ly6c1	protein_coding	lymphocyte antigen 6 complex, locus C1 [Source:MGI Symbol;Acc:MGI:96882]	686.321	0.859354	0.142149	1.0855e-10	ENSMUSG00000030986.13	Dhx32	protein_coding	DEAH (Asp-Glu-Ala-His) box polypeptide 32 [Source:MGI Symbol;Acc:MGI:2141813]	1111.32	0.380501	0.123706	0.000320514	ENSMUSG00000029189.10	Sel1l3	protein_coding	sel-1 suppressor of lin-12-like 3 (C. elegans) [Source:MGI Symbol;Acc:MGI:1916941]	2887.94	-0.678777	0.153136	8.95623e-07	ENSMUSG00000037379.7	Spon2	protein_coding	spondin 2, extracellular matrix protein [Source:MGI Symbol;Acc:MGI:1923724]	471.991	-3.12507	0.294285	1.17524e-27	ENSMUSG00000026361.9	Cdc73	protein_coding	cell division cycle 73, Paf1/RNA polymerase II complex component [Source:MGI Symbol;Acc:MGI:2384876]	956.265	-0.657232	0.12646	1.93588e-08	ENSMUSG00000038967.13	Pdk2	protein_coding	pyruvate dehydrogenase kinase, isoenzyme 2 [Source:MGI Symbol;Acc:MGI:1343087]	650.456	-0.772985	0.139111	2.36823e-09
ENSMUSG00000035711.5	Dok3	protein_coding	docking protein 3 [Source:MGI Symbol;Acc:MGI:1351490]	201.308	1.00044	0.167224	1.58008e-10	ENSMUSG00000110086.1	Gm45623	protein_coding	predicted gene 45623 [Source:MGI Symbol;Acc:MGI:5791459]	179.15	1.13159	0.376939	0.000371529	ENSMUSG00000020423.6	Btg2	protein_coding	BTG anti-proliferation factor 2 [Source:MGI Symbol;Acc:MGI:108384]	707.258	-1.34042	0.302965	1.09268e-06	ENSMUSG00000031613.9	Hpgd	protein_coding	hydroxyprostaglandin dehydrogenase 15 (NAD) [Source:MGI Symbol;Acc:MGI:108085]	2442.7	-1.24861	0.118664	2.82238e-27	ENSMUSG00000033105.12	Lss	protein_coding	lanosterol synthase [Source:MGI Symbol;Acc:MGI:1336155]	3840.81	-1.15286	0.22226	2.37337e-08	ENSMUSG00000037221.13	Mospd3	protein_coding	motile sperm domain containing 3 [Source:MGI Symbol;Acc:MGI:1916179]	119.132	-1.49792	0.271148	3.07655e-09
ENSMUSG00000021025.8	Nfkbia	protein_coding	nuclear factor of kappa light polypeptide gene enhancer in B cells inhibitor, alpha [Source:MGI Symbol;Acc:MGI:104741]	476.89	0.897397	0.151169	2.19863e-10	ENSMUSG00000029754.13	Dlx6	protein_coding	distal-less homeobox 6 [Source:MGI Symbol;Acc:MGI:101927]	151.561	1.10511	0.376217	0.000432631	ENSMUSG00000042359.18	Osbpl6	protein_coding	oxysterol binding protein-like 6 [Source:MGI Symbol;Acc:MGI:2139014]	1879.49	-0.542075	0.122689	1.27752e-06	ENSMUSG00000055912.8	Tmem150a	protein_coding	transmembrane protein 150A [Source:MGI Symbol;Acc:MGI:2385244]	2927.09	-1.22868	0.117353	5.51547e-27	ENSMUSG00000078817.4	Nlrp12	protein_coding	NLR family, pyrin domain containing 12 [Source:MGI Symbol;Acc:MGI:2676630]	1222.4	0.887414	0.175659	3.30185e-08	ENSMUSG00000002297.16	Dbf4	protein_coding	DBF4 zinc finger [Source:MGI Symbol;Acc:MGI:1351328]	119.699	1.23805	0.227605	4.20228e-09
ENSMUSG00000025795.8	Rassf3	protein_coding	Ras association (RalGDS/AF-6) domain family member 3 [Source:MGI Symbol;Acc:MGI:2179722]	992.79	-0.937919	0.159271	2.98268e-10	ENSMUSG00000032376.12	Usp3	protein_coding	ubiquitin specific peptidase 3 [Source:MGI Symbol;Acc:MGI:2152450]	1070.55	0.334311	0.114682	0.000493774	ENSMUSG00000040164.3	Kcns1	protein_coding	K+ voltage-gated channel, subfamily S, 1 [Source:MGI Symbol;Acc:MGI:1197019]	469.075	-1.01554	0.232775	1.51132e-06	ENSMUSG00000067279.3	Ppp1r3c	protein_coding	protein phosphatase 1, regulatory subunit 3C [Source:MGI Symbol;Acc:MGI:1858229]	3146.39	-3.17223	0.30379	8.88159e-27	ENSMUSG00000032301.13	Psma4	protein_coding	proteasome (prosome, macropain) subunit, alpha type 4 [Source:MGI Symbol;Acc:MGI:1347060]	3337.35	0.27972	0.0556704	4.29848e-08	ENSMUSG00000023495.13	Pcbp4	protein_coding	poly(rC) binding protein 4 [Source:MGI Symbol;Acc:MGI:1890471]	395.212	0.861543	0.161522	6.19592e-09
ENSMUSG00000041378.2	Cldn5	protein_coding	claudin 5 [Source:MGI Symbol;Acc:MGI:1276112]	1144.31	-0.521397	0.0886476	3.73589e-10	ENSMUSG00000074824.3	Rslcan18	protein_coding	regulator of sex-limitation candidate 18 [Source:MGI Symbol;Acc:MGI:5433745]	17.5098	-2.03585	0.70005	0.000551342	ENSMUSG00000035329.7	Fbxo33	protein_coding	F-box protein 33 [Source:MGI Symbol;Acc:MGI:1917861]	2112.57	-0.437962	0.100607	1.73726e-06	ENSMUSG00000036078.16	Sigmar1	protein_coding	sigma non-opioid intracellular receptor 1 [Source:MGI Symbol;Acc:MGI:1195268]	2947.43	-1.56859	0.150305	1.21864e-26	ENSMUSG00000051452.8	Gm11437	protein_coding	predicted gene 11437 [Source:MGI Symbol;Acc:MGI:3650287]	165.185	-1.51118	0.303313	5.47782e-08	ENSMUSG00000041653.5	Pnpla3	protein_coding	patatin-like phospholipase domain containing 3 [Source:MGI Symbol;Acc:MGI:2151796]	126.132	-3.29007	0.620892	8.45857e-09
ENSMUSG00000006205.13	Htra1	protein_coding	HtrA serine peptidase 1 [Source:MGI Symbol;Acc:MGI:1929076]	3377.66	0.511055	0.0874151	4.62738e-10	ENSMUSG00000024661.7	Fth1	protein_coding	ferritin heavy polypeptide 1 [Source:MGI Symbol;Acc:MGI:95588]	11930	-0.306638	0.105684	0.000605747	ENSMUSG00000045515.4	Pou3f3	protein_coding	POU domain, class 3, transcription factor 3 [Source:MGI Symbol;Acc:MGI:102564]	2966.78	-0.48281	0.111152	1.95674e-06	ENSMUSG00000061947.10	Serpina10	protein_coding	serine (or cysteine) peptidase inhibitor, clade A (alpha-1 antiproteinase, antitrypsin), member 10 [Source:MGI Symbol;Acc:MGI:2667725]	7794.68	1.07884	0.103407	1.53328e-26	ENSMUSG00000032012.9	Nectin1	protein_coding	nectin cell adhesion molecule 1 [Source:MGI Symbol;Acc:MGI:1926483]	1092.78	-0.974196	0.198846	7.25374e-08	ENSMUSG00000028671.16	Gale	protein_coding	galactose-4-epimerase, UDP [Source:MGI Symbol;Acc:MGI:1921496]	882.77	-1.22263	0.230915	1.05893e-08
ENSMUSG00000069833.13	Ahnak	protein_coding	AHNAK nucleoprotein (desmoyokin) [Source:MGI Symbol;Acc:MGI:1316648]	5265.58	0.641271	0.110811	5.87493e-10	ENSMUSG00000028041.17	Adam15	protein_coding	a disintegrin and metallopeptidase domain 15 (metargidin) [Source:MGI Symbol;Acc:MGI:1333882]	1742.84	0.407811	0.140832	0.000657171	ENSMUSG00000047773.15	Ankfn1	protein_coding	ankyrin-repeat and fibronectin type III domain containing 1 [Source:MGI Symbol;Acc:MGI:2686021]	309.176	1.4912	0.344156	2.17276e-06	ENSMUSG00000039620.17	Trmt9b	protein_coding	tRNA methyltransferase 9B [Source:MGI Symbol;Acc:MGI:2442328]	242	-2.37048	0.227354	1.84789e-26	ENSMUSG00000026269.14	Rnpepl1	protein_coding	arginyl aminopeptidase (aminopeptidase B)-like 1 [Source:MGI Symbol;Acc:MGI:1914170]	1297.86	-0.569423	0.116641	9.06573e-08	ENSMUSG00000028565.18	Nfia	protein_coding	nuclear factor I/A [Source:MGI Symbol;Acc:MGI:108056]	1802.35	-0.671665	0.127167	1.27249e-08
ENSMUSG00000028373.16	Astn2	protein_coding	astrotactin 2 [Source:MGI Symbol;Acc:MGI:1889277]	1266.53	-0.66072	0.114664	7.24553e-10	ENSMUSG00000004264.17	Phb2	protein_coding	prohibitin 2 [Source:MGI Symbol;Acc:MGI:102520]	1576.08	0.296979	0.103887	0.000713704	ENSMUSG00000040373.12	Cacng5	protein_coding	calcium channel, voltage-dependent, gamma subunit 5 [Source:MGI Symbol;Acc:MGI:2157946]	453.646	1.53075	0.354476	2.3915e-06	ENSMUSG00000112774.1	Gm36041	lncRNA	predicted gene, 36041 [Source:MGI Symbol;Acc:MGI:5595200]	370.9	-3.92672	0.377085	2.19125e-26	ENSMUSG00000045282.7	Tmem86b	protein_coding	transmembrane protein 86B [Source:MGI Symbol;Acc:MGI:1915505]	578.518	-0.802493	0.164607	1.08074e-07	ENSMUSG00000026269.14	Rnpepl1	protein_coding	arginyl aminopeptidase (aminopeptidase B)-like 1 [Source:MGI Symbol;Acc:MGI:1914170]	1297.86	-0.613769	0.116426	1.4834e-08
ENSMUSG00000021559.14	Dapk1	protein_coding	death associated protein kinase 1 [Source:MGI Symbol;Acc:MGI:1916885]	4044.96	0.516919	0.0908197	9.30631e-10	ENSMUSG00000002489.16	Tiam1	protein_coding	T cell lymphoma invasion and metastasis 1 [Source:MGI Symbol;Acc:MGI:103306]	4242.57	0.581654	0.207743	0.000781942	ENSMUSG00000044042.19	Fmn1	protein_coding	formin 1 [Source:MGI Symbol;Acc:MGI:101815]	1764.84	-0.95234	0.220552	2.59451e-06	ENSMUSG00000062209.15	Erbb4	protein_coding	erb-b2 receptor tyrosine kinase 4 [Source:MGI Symbol;Acc:MGI:104771]	331.1	-3.42511	0.3308	2.85309e-26	ENSMUSG00000004771.12	Rab11a	protein_coding	RAB11A, member RAS oncogene family [Source:MGI Symbol;Acc:MGI:1858202]	1287.77	0.410403	0.086961	1.47877e-07	ENSMUSG00000118017.1	Gm29966	lncRNA	predicted gene, 29966 [Source:MGI Symbol;Acc:MGI:5589125]	18140.9	-1.10258	0.212154	1.80336e-08
ENSMUSG00000031762.7	Mt2	protein_coding	metallothionein 2 [Source:MGI Symbol;Acc:MGI:97172]	674.979	0.967125	0.172289	1.25168e-09	ENSMUSG00000028833.13	Ncdn	protein_coding	neurochondrin [Source:MGI Symbol;Acc:MGI:1347351]	32511.5	0.349099	0.128121	0.000868923	ENSMUSG00000024424.15	Ttc39c	protein_coding	tetratricopeptide repeat domain 39C [Source:MGI Symbol;Acc:MGI:1919997]	929.763	0.576968	0.133715	2.78699e-06	ENSMUSG00000015357.10	Clpx	protein_coding	caseinolytic mitochondrial matrix peptidase chaperone subunit [Source:MGI Symbol;Acc:MGI:1346017]	7984.51	-1.40069	0.135429	3.55831e-26	ENSMUSG00000021759.14	Plpp1	protein_coding	phospholipid phosphatase 1 [Source:MGI Symbol;Acc:MGI:108412]	560.785	0.588829	0.126801	2.03696e-07	ENSMUSG00000044167.6	Foxo1	protein_coding	forkhead box O1 [Source:MGI Symbol;Acc:MGI:1890077]	761.903	-0.675557	0.130174	2.1152e-08
ENSMUSG00000024966.9	Stip1	protein_coding	stress-induced phosphoprotein 1 [Source:MGI Symbol;Acc:MGI:109130]	4660.81	0.537905	0.0963991	1.62325e-09	ENSMUSG00000039985.14	Sinhcaf	protein_coding	SIN3-HDAC complex associated factor [Source:MGI Symbol;Acc:MGI:1929091]	199.337	0.485514	0.178708	0.00095261	ENSMUSG00000073678.4	Pgap1	protein_coding	post-GPI attachment to proteins 1 [Source:MGI Symbol;Acc:MGI:2443342]	3029.18	0.546256	0.12775	3.01899e-06	ENSMUSG00000040659.3	Efhd2	protein_coding	EF hand domain containing 2 [Source:MGI Symbol;Acc:MGI:106504]	562.978	1.35519	0.135361	2.67834e-25	ENSMUSG00000051335.6	Gfod1	protein_coding	glucose-fructose oxidoreductase domain containing 1 [Source:MGI Symbol;Acc:MGI:2145304]	273.614	-1.30166	0.288274	3.05647e-07	ENSMUSG00000021127.7	Zfp36l1	protein_coding	zinc finger protein 36, C3H type-like 1 [Source:MGI Symbol;Acc:MGI:107946]	2010.72	-1.26495	0.244498	2.43808e-08
ENSMUSG00000055421.8	Pcdh9	protein_coding	protocadherin 9 [Source:MGI Symbol;Acc:MGI:1306801]	12283.3	-0.521532	0.0941552	2.07596e-09	ENSMUSG00000032666.16	1700025G04Rik	protein_coding	RIKEN cDNA 1700025G04 gene [Source:MGI Symbol;Acc:MGI:1916649]	2380.94	-0.278606	0.102925	0.00103406	ENSMUSG00000062866.16	Phactr2	protein_coding	phosphatase and actin regulator 2 [Source:MGI Symbol;Acc:MGI:2446138]	1161.02	0.819206	0.193284	3.29362e-06	ENSMUSG00000071637.5	Cebpd	protein_coding	CCAAT/enhancer binding protein (C/EBP), delta [Source:MGI Symbol;Acc:MGI:103573]	207.888	2.43897	0.246338	9.46618e-25	ENSMUSG00000050705.15	2310061I04Rik	protein_coding	RIKEN cDNA 2310061I04 gene [Source:MGI Symbol;Acc:MGI:1916912]	143.915	-0.84678	0.188139	4.08278e-07	ENSMUSG00000058756.13	Thra	protein_coding	thyroid hormone receptor alpha [Source:MGI Symbol;Acc:MGI:98742]	394.405	-0.672993	0.130315	2.75893e-08
ENSMUSG00000026452.15	Syt2	protein_coding	synaptotagmin II [Source:MGI Symbol;Acc:MGI:99666]	1838.06	-1.06326	0.193886	2.67985e-09	ENSMUSG00000018412.16	Kansl1	protein_coding	KAT8 regulatory NSL complex subunit 1 [Source:MGI Symbol;Acc:MGI:1923969]	2263.84	-0.222218	0.0857723	0.00115514	ENSMUSG00000109097.1	Gm29683	lncRNA	predicted gene, 29683 [Source:MGI Symbol;Acc:MGI:5588842]	21.8673	2.59385	0.618398	3.62854e-06	ENSMUSG00000006711.15	D130043K22Rik	protein_coding	RIKEN cDNA D130043K22 gene [Source:MGI Symbol;Acc:MGI:3036268]	233.669	-2.91983	0.295007	1.60445e-24	ENSMUSG00000020483.14	Dynll2	protein_coding	dynein light chain LC8-type 2 [Source:MGI Symbol;Acc:MGI:1915347]	988.478	-0.670845	0.149274	5.07815e-07	ENSMUSG00000045282.7	Tmem86b	protein_coding	transmembrane protein 86B [Source:MGI Symbol;Acc:MGI:1915505]	578.518	-0.848801	0.164465	3.06616e-08
ENSMUSG00000026864.13	Hspa5	protein_coding	heat shock protein 5 [Source:MGI Symbol;Acc:MGI:95835]	9872.11	0.788777	0.144154	3.29231e-09	ENSMUSG00000000552.10	Zfp385a	protein_coding	zinc finger protein 385A [Source:MGI Symbol;Acc:MGI:1352495]	260.338	-0.453822	0.176092	0.00127468	ENSMUSG00000030351.5	Tspan11	protein_coding	tetraspanin 11 [Source:MGI Symbol;Acc:MGI:1915748]	220.295	-1.17588	0.282361	4.00281e-06	ENSMUSG00000027952.16	Pmvk	protein_coding	phosphomevalonate kinase [Source:MGI Symbol;Acc:MGI:1915853]	1914.82	-1.6322	0.165163	2.32994e-24	ENSMUSG00000079470.8	Utp14b	protein_coding	UTP14B small subunit processome component [Source:MGI Symbol;Acc:MGI:2445092]	1180.8	-0.759766	0.169617	6.08953e-07	ENSMUSG00000026185.8	Igfbp5	protein_coding	insulin-like growth factor binding protein 5 [Source:MGI Symbol;Acc:MGI:96440]	157.113	-1.29959	0.253043	3.40921e-08
ENSMUSG00000031765.8	Mt1	protein_coding	metallothionein 1 [Source:MGI Symbol;Acc:MGI:97171]	2314.18	0.675171	0.123716	3.92447e-09	ENSMUSG00000026058.11	Khdrbs2	protein_coding	KH domain containing, RNA binding, signal transduction associated 2 [Source:MGI Symbol;Acc:MGI:2159649]	638.741	-0.449748	0.175303	0.00139213	ENSMUSG00000027674.16	Pex5l	protein_coding	peroxisomal biogenesis factor 5-like [Source:MGI Symbol;Acc:MGI:1916672]	8745.62	-0.525468	0.126653	4.38775e-06	ENSMUSG00000024222.17	Fkbp5	protein_coding	FK506 binding protein 5 [Source:MGI Symbol;Acc:MGI:104670]	1235.82	2.13377	0.216409	3.20058e-24	ENSMUSG00000021670.14	Hmgcr	protein_coding	3-hydroxy-3-methylglutaryl-Coenzyme A reductase [Source:MGI Symbol;Acc:MGI:96159]	4530.3	-0.837003	0.18761	7.1387e-07	ENSMUSG00000044786.6	Zfp36	protein_coding	zinc finger protein 36 [Source:MGI Symbol;Acc:MGI:99180]	871.404	-1.71467	0.335063	3.77513e-08
ENSMUSG00000028645.11	Slc2a1	protein_coding	solute carrier family 2 (facilitated glucose transporter), member 1 [Source:MGI Symbol;Acc:MGI:95755]	1381.64	0.790229	0.146141	4.74995e-09	ENSMUSG00000031837.14	Necab2	protein_coding	N-terminal EF-hand calcium binding protein 2 [Source:MGI Symbol;Acc:MGI:2152211]	1423.03	0.860748	0.335518	0.00150273	ENSMUSG00000074736.10	Syndig1	protein_coding	synapse differentiation inducing 1 [Source:MGI Symbol;Acc:MGI:3702158]	1501.79	-0.468848	0.114548	4.88484e-06	ENSMUSG00000061906.5	Ugt2b38	protein_coding	UDP glucuronosyltransferase 2 family, polypeptide B38 [Source:MGI Symbol;Acc:MGI:2140794]	669.441	2.32326	0.236452	4.39251e-24	ENSMUSG00000079507.10	H2-Q1	protein_coding	histocompatibility 2, Q region locus 1 [Source:MGI Symbol;Acc:MGI:95928]	160.775	-1.32436	0.297551	8.18656e-07	ENSMUSG00000042363.14	Lgalsl	protein_coding	lectin, galactoside binding-like [Source:MGI Symbol;Acc:MGI:1916114]	795.433	-1.15332	0.226204	4.16729e-08
ENSMUSG00000042851.17	Zc3h6	protein_coding	zinc finger CCCH type containing 6 [Source:MGI Symbol;Acc:MGI:1926001]	888.652	-0.550263	0.101982	5.58953e-09	ENSMUSG00000060882.5	Kcnd2	protein_coding	potassium voltage-gated channel, Shal-related family, member 2 [Source:MGI Symbol;Acc:MGI:102663]	5599.77	0.239569	0.0945692	0.00162123	ENSMUSG00000045761.16	Togaram2	protein_coding	TOG array regulator of axonemal microtubules 2 [Source:MGI Symbol;Acc:MGI:2443498]	99.7182	1.31938	0.323396	5.38931e-06	ENSMUSG00000071204.10	Gm10319	transcribed_unprocessed_pseudogene	predicted pseudogene 10319 [Source:MGI Symbol;Acc:MGI:3643520]	3558.05	-1.80479	0.185475	7.45628e-24	ENSMUSG00000057666.18	Gapdh	protein_coding	glyceraldehyde-3-phosphate dehydrogenase [Source:MGI Symbol;Acc:MGI:95640]	17545.4	-0.431032	0.0968712	9.18205e-07	ENSMUSG00000051335.6	Gfod1	protein_coding	glucose-fructose oxidoreductase domain containing 1 [Source:MGI Symbol;Acc:MGI:2145304]	273.614	-1.43591	0.28708	4.85969e-08
ENSMUSG00000022769.9	Sdf2l1	protein_coding	stromal cell-derived factor 2-like 1 [Source:MGI Symbol;Acc:MGI:2149842]	334.842	0.998901	0.185871	6.50281e-09	ENSMUSG00000041272.11	Tox	protein_coding	thymocyte selection-associated high mobility group box [Source:MGI Symbol;Acc:MGI:2181659]	375.331	-0.760264	0.301547	0.00173862	ENSMUSG00000044005.13	Gls2	protein_coding	glutaminase 2 (liver, mitochondrial) [Source:MGI Symbol;Acc:MGI:2143539]	555.339	-0.530309	0.131633	6.01857e-06	ENSMUSG00000036073.17	Galt	protein_coding	galactose-1-phosphate uridyl transferase [Source:MGI Symbol;Acc:MGI:95638]	1644.13	-1.09054	0.112534	1.18318e-23	ENSMUSG00000021876.15	Rnase4	protein_coding	ribonuclease, RNase A family 4 [Source:MGI Symbol;Acc:MGI:1926217]	23110.8	0.692865	0.156723	1.02917e-06	ENSMUSG00000050705.15	2310061I04Rik	protein_coding	RIKEN cDNA 2310061I04 gene [Source:MGI Symbol;Acc:MGI:1916912]	143.915	-0.94215	0.189656	5.66583e-08
ENSMUSG00000032285.15	Dnaja4	protein_coding	DnaJ heat shock protein family (Hsp40) member A4 [Source:MGI Symbol;Acc:MGI:1927638]	1530.21	0.418226	0.0778731	7.3875e-09	ENSMUSG00000104388.1	Gm37033	TEC	predicted gene, 37033 [Source:MGI Symbol;Acc:MGI:5610261]	99.2012	0.750238	0.29821	0.00185212	ENSMUSG00000036123.8	Slc9a3	protein_coding	solute carrier family 9 (sodium/hydrogen exchanger), member 3 [Source:MGI Symbol;Acc:MGI:105064]	23.9514	-1.89531	0.47058	6.61736e-06	ENSMUSG00000118017.1	Gm29966	lncRNA	predicted gene, 29966 [Source:MGI Symbol;Acc:MGI:5589125]	18140.9	-1.98175	0.207223	2.69123e-23	ENSMUSG00000038384.16	Setd1b	protein_coding	SET domain containing 1B [Source:MGI Symbol;Acc:MGI:2652820]	358.195	-1.07511	0.244175	1.14562e-06	ENSMUSG00000057315.14	Arhgap24	protein_coding	Rho GTPase activating protein 24 [Source:MGI Symbol;Acc:MGI:1922647]	545.893	-0.672351	0.135851	6.51986e-08
ENSMUSG00000025993.10	Slc40a1	protein_coding	solute carrier family 40 (iron-regulated transporter), member 1 [Source:MGI Symbol;Acc:MGI:1315204]	445.478	-0.762758	0.142374	8.30385e-09	ENSMUSG00000042816.4	Gpr151	protein_coding	G protein-coupled receptor 151 [Source:MGI Symbol;Acc:MGI:2441887]	68.0872	3.75219	1.49871	0.00196514	ENSMUSG00000053819.16	Camk2d	protein_coding	calcium/calmodulin-dependent protein kinase II, delta [Source:MGI Symbol;Acc:MGI:1341265]	4267.9	0.718832	0.179234	7.24019e-06	ENSMUSG00000019577.6	Pdk4	protein_coding	pyruvate dehydrogenase kinase, isoenzyme 4 [Source:MGI Symbol;Acc:MGI:1351481]	378.004	-2.86486	0.303464	7.50096e-23	ENSMUSG00000050732.9	Vamp8	protein_coding	vesicle-associated membrane protein 8 [Source:MGI Symbol;Acc:MGI:1336882]	2512.81	0.276906	0.0631418	1.26776e-06	ENSMUSG00000034390.16	Cmip	protein_coding	c-Maf inducing protein [Source:MGI Symbol;Acc:MGI:1921690]	558.275	-0.692278	0.140586	7.46258e-08
ENSMUSG00000024042.7	Sik1	protein_coding	salt inducible kinase 1 [Source:MGI Symbol;Acc:MGI:104754]	401.532	1.1519	0.215318	9.22004e-09	ENSMUSG00000050538.8	B230217C12Rik	protein_coding	RIKEN cDNA B230217C12 gene [Source:MGI Symbol;Acc:MGI:1915377]	497.018	-0.365596	0.146523	0.00207617	ENSMUSG00000110246.1	C130073E24Rik	lncRNA	RIKEN cDNA C130073E24 gene [Source:MGI Symbol;Acc:MGI:2442759]	433.891	1.37515	0.343784	7.86648e-06	ENSMUSG00000023087.15	Noct	protein_coding	nocturnin [Source:MGI Symbol;Acc:MGI:109382]	814.718	3.36609	0.357558	1.34248e-22	ENSMUSG00000070605.4	Zfp992	protein_coding	zinc finger protein 992 [Source:MGI Symbol;Acc:MGI:3700963]	128.28	1.25441	0.286292	1.3863e-06	ENSMUSG00000030934.9	Oat	protein_coding	ornithine aminotransferase [Source:MGI Symbol;Acc:MGI:97394]	17876.8	1.09102	0.223007	8.54898e-08
ENSMUSG00000045193.13	Cirbp	protein_coding	cold inducible RNA binding protein [Source:MGI Symbol;Acc:MGI:893588]	1292.41	-0.785076	0.147176	1.01887e-08	ENSMUSG00000020423.6	Btg2	protein_coding	BTG anti-proliferation factor 2 [Source:MGI Symbol;Acc:MGI:108384]	707.258	-0.82483	0.331527	0.00218486	ENSMUSG00000066279.3	Chrna10	protein_coding	cholinergic receptor, nicotinic, alpha polypeptide 10 [Source:MGI Symbol;Acc:MGI:3609260]	20.7606	3.87358	0.985507	8.72924e-06	ENSMUSG00000003721.14	Insig2	protein_coding	insulin induced gene 2 [Source:MGI Symbol;Acc:MGI:1920249]	6883.13	-1.25323	0.134594	2.88853e-22	ENSMUSG00000000282.12	Mnt	protein_coding	max binding protein [Source:MGI Symbol;Acc:MGI:109150]	196.414	-1.30376	0.299432	1.51865e-06	ENSMUSG00000041740.16	Rnf10	protein_coding	ring finger protein 10 [Source:MGI Symbol;Acc:MGI:1859162]	2103.05	-0.45693	0.0934321	9.59249e-08
ENSMUSG00000050288.6	Fzd2	protein_coding	frizzled class receptor 2 [Source:MGI Symbol;Acc:MGI:1888513]	211.96	0.881547	0.165972	1.12666e-08	ENSMUSG00000104524.1	Gm37333	TEC	predicted gene, 37333 [Source:MGI Symbol;Acc:MGI:5610561]	81.245	0.705511	0.284383	0.00229141	ENSMUSG00000110564.1	Gm45697	TEC	predicted gene 45697 [Source:MGI Symbol;Acc:MGI:5804812]	46.4095	1.47028	0.374765	9.58191e-06	ENSMUSG00000021699.17	Pde4d	protein_coding	phosphodiesterase 4D, cAMP specific [Source:MGI Symbol;Acc:MGI:99555]	235.818	-1.96808	0.211613	4.52468e-22	ENSMUSG00000024661.7	Fth1	protein_coding	ferritin heavy polypeptide 1 [Source:MGI Symbol;Acc:MGI:95588]	13295.4	-0.538977	0.123891	1.64732e-06	ENSMUSG00000038013.14	Wipf2	protein_coding	WAS/WASL interacting protein family, member 2 [Source:MGI Symbol;Acc:MGI:1924462]	297.228	-0.706507	0.144647	1.06241e-07
ENSMUSG00000050121.9	Opalin	protein_coding	oligodendrocytic myelin paranodal and inner loop protein [Source:MGI Symbol;Acc:MGI:2657025]	442.594	-1.99174	0.376078	1.2407e-08	ENSMUSG00000039706.11	Ldb2	protein_coding	LIM domain binding 2 [Source:MGI Symbol;Acc:MGI:894670]	992.911	-0.578672	0.234238	0.00239751	ENSMUSG00000025213.11	Kazald1	protein_coding	Kazal-type serine peptidase inhibitor domain 1 [Source:MGI Symbol;Acc:MGI:2147606]	115.907	-0.871346	0.222347	1.0413e-05	ENSMUSG00000021876.15	Rnase4	protein_coding	ribonuclease, RNase A family 4 [Source:MGI Symbol;Acc:MGI:1926217]	23110.8	1.40464	0.151511	6.61459e-22	ENSMUSG00000027533.10	Fabp5	protein_coding	fatty acid binding protein 5, epidermal [Source:MGI Symbol;Acc:MGI:101790]	2016.08	-1.34642	0.313169	1.81203e-06	ENSMUSG00000026227.11	2810459M11Rik	protein_coding	RIKEN cDNA 2810459M11 gene [Source:MGI Symbol;Acc:MGI:1920042]	3192.52	0.470979	0.0968045	1.17319e-07
ENSMUSG00000115471.1	C230086J09Rik	TEC	RIKEN cDNA C230086J09 gene [Source:MGI Symbol;Acc:MGI:2443423]	1178.62	-0.492989	0.0938284	1.38476e-08	ENSMUSG00000061455.13	Stx17	protein_coding	syntaxin 17 [Source:MGI Symbol;Acc:MGI:1914977]	781.026	-0.252093	0.102135	0.00249964	ENSMUSG00000030043.11	Tacr1	protein_coding	tachykinin receptor 1 [Source:MGI Symbol;Acc:MGI:98475]	125.962	1.45606	0.375286	1.1386e-05	ENSMUSG00000022094.15	Slc39a14	protein_coding	solute carrier family 39 (zinc transporter), member 14 [Source:MGI Symbol;Acc:MGI:2384851]	9244.5	1.59019	0.171702	8.8088e-22	ENSMUSG00000038013.14	Wipf2	protein_coding	WAS/WASL interacting protein family, member 2 [Source:MGI Symbol;Acc:MGI:1924462]	297.228	-0.621118	0.144487	1.96958e-06	ENSMUSG00000039062.15	Anpep	protein_coding	alanyl (membrane) aminopeptidase [Source:MGI Symbol;Acc:MGI:5000466]	1768.68	-0.687061	0.142267	1.30516e-07
ENSMUSG00000025324.8	Atp10a	protein_coding	ATPase, class V, type 10A [Source:MGI Symbol;Acc:MGI:1330809]	552.092	0.772884	0.148418	1.5708e-08	ENSMUSG00000092051.2	Gm17229	transcribed_processed_pseudogene	predicted gene 17229 [Source:MGI Symbol;Acc:MGI:4938056]	156.171	1.09266	0.443786	0.00259978	ENSMUSG00000029394.11	Cdk2ap1	protein_coding	CDK2 (cyclin-dependent kinase 2)-associated protein 1 [Source:MGI Symbol;Acc:MGI:1202069]	1371.76	-0.496586	0.129031	1.24774e-05	ENSMUSG00000101514.1	Gm5524	lncRNA	predicted gene 5524 [Source:MGI Symbol;Acc:MGI:3646041]	467.799	-2.0418	0.221979	1.27465e-21	mt-Rnr1	mt-Rnr1	mt-rRNA	mt-Rnr1	65266.9	-0.905016	0.210536	2.12011e-06	ENSMUSG00000028961.15	Pgd	protein_coding	phosphogluconate dehydrogenase [Source:MGI Symbol;Acc:MGI:97553]	916.525	-0.647059	0.134272	1.43942e-07
ENSMUSG00000049164.7	Zfp518a	protein_coding	zinc finger protein 518A [Source:MGI Symbol;Acc:MGI:1919922]	876.266	-0.436477	0.0843223	1.78738e-08	ENSMUSG00000038538.17	Ubn2	protein_coding	ubinuclein 2 [Source:MGI Symbol;Acc:MGI:2444236]	4298.04	0.272711	0.111848	0.002706	ENSMUSG00000037681.13	Esyt3	protein_coding	extended synaptotagmin-like protein 3 [Source:MGI Symbol;Acc:MGI:1098699]	63.1047	2.25175	0.588243	1.3636e-05	ENSMUSG00000103560.1	Gm38070	TEC	predicted gene, 38070 [Source:MGI Symbol;Acc:MGI:5611298]	707.945	2.50203	0.273547	1.89892e-21	ENSMUSG00000007812.16	Zfp655	protein_coding	zinc finger protein 655 [Source:MGI Symbol;Acc:MGI:1919861]	1813.64	0.464737	0.108146	2.26508e-06	ENSMUSG00000049090.3	Zadh2	protein_coding	zinc binding alcohol dehydrogenase, domain containing 2 [Source:MGI Symbol;Acc:MGI:2444835]	1322.56	-0.518341	0.107668	1.5716e-07
ENSMUSG00000055866.9	Per2	protein_coding	period circadian clock 2 [Source:MGI Symbol;Acc:MGI:1195265]	835.145	0.916083	0.176981	1.99471e-08	ENSMUSG00000102481.1	Gm37925	TEC	predicted gene, 37925 [Source:MGI Symbol;Acc:MGI:5611153]	157.399	0.720137	0.299225	0.00282216	ENSMUSG00000038893.12	Fam117a	protein_coding	family with sequence similarity 117, member A [Source:MGI Symbol;Acc:MGI:2144564]	156.614	0.818923	0.216103	1.49803e-05	ENSMUSG00000010609.15	Psen2	protein_coding	presenilin 2 [Source:MGI Symbol;Acc:MGI:109284]	6590.08	-1.20236	0.131591	2.55483e-21	ENSMUSG00000034390.16	Cmip	protein_coding	c-Maf inducing protein [Source:MGI Symbol;Acc:MGI:1921690]	558.275	-0.605654	0.141058	2.40688e-06	ENSMUSG00000044646.15	Zbtb7c	protein_coding	zinc finger and BTB domain containing 7C [Source:MGI Symbol;Acc:MGI:2443302]	122.104	-1.60131	0.333118	1.70395e-07
ENSMUSG00000039959.13	Hip1	protein_coding	huntingtin interacting protein 1 [Source:MGI Symbol;Acc:MGI:1099804]	1957.39	0.514804	0.100372	2.26223e-08	ENSMUSG00000020542.18	Myocd	protein_coding	myocardin [Source:MGI Symbol;Acc:MGI:2137495]	15.6198	-2.04539	0.850126	0.0029337	ENSMUSG00000102868.1	Gm37633	TEC	predicted gene, 37633 [Source:MGI Symbol;Acc:MGI:5610861]	182.315	-0.872521	0.231449	1.63995e-05	ENSMUSG00000022550.18	Adck5	protein_coding	aarF domain containing kinase 5 [Source:MGI Symbol;Acc:MGI:2679274]	1123.22	-1.51224	0.166966	3.92473e-21	ENSMUSG00000050493.8	Fam167b	protein_coding	family with sequence similarity 167, member B [Source:MGI Symbol;Acc:MGI:2668032]	126.293	0.864469	0.202132	2.55741e-06	ENSMUSG00000027610.17	Gss	protein_coding	glutathione synthetase [Source:MGI Symbol;Acc:MGI:95852]	1842.29	0.639544	0.133821	1.85503e-07
ENSMUSG00000019970.15	Sgk1	protein_coding	serum/glucocorticoid regulated kinase 1 [Source:MGI Symbol;Acc:MGI:1340062]	2187.67	1.00257	0.197567	2.61958e-08	ENSMUSG00000021743.6	Fezf2	protein_coding	Fez family zinc finger 2 [Source:MGI Symbol;Acc:MGI:1859823]	342.777	-0.864422	0.360913	0.00304566	ENSMUSG00000022594.14	Lynx1	protein_coding	Ly6/neurotoxin 1 [Source:MGI Symbol;Acc:MGI:1345180]	14666.5	-0.407301	0.10827	1.78144e-05	ENSMUSG00000064254.6	Ethe1	protein_coding	ethylmalonic encephalopathy 1 [Source:MGI Symbol;Acc:MGI:1913321]	2191.36	-1.23379	0.136377	5.37497e-21	ENSMUSG00000024899.7	Papss2	protein_coding	3'-phosphoadenosine 5'-phosphosulfate synthase 2 [Source:MGI Symbol;Acc:MGI:1330223]	4294.9	-0.840077	0.196662	2.70622e-06	ENSMUSG00000021559.14	Dapk1	protein_coding	death associated protein kinase 1 [Source:MGI Symbol;Acc:MGI:1916885]	3701.75	-0.889052	0.186444	2.00976e-07
ENSMUSG00000042622.14	Maff	protein_coding	v-maf musculoaponeurotic fibrosarcoma oncogene family, protein F (avian) [Source:MGI Symbol;Acc:MGI:96910]	28.6095	2.18726	0.432629	3.00358e-08	ENSMUSG00000062563.15	Cys1	protein_coding	cystin 1 [Source:MGI Symbol;Acc:MGI:2177632]	260.517	-0.521904	0.220644	0.0031673	ENSMUSG00000021822.3	Plau	protein_coding	plasminogen activator, urokinase [Source:MGI Symbol;Acc:MGI:97611]	116.297	-0.901883	0.240142	1.92153e-05	ENSMUSG00000050541.14	Adra1b	protein_coding	adrenergic receptor, alpha 1b [Source:MGI Symbol;Acc:MGI:104774]	1433.27	-1.59503	0.177411	7.77402e-21	ENSMUSG00000025207.16	Sema4g	protein_coding	sema domain, immunoglobulin domain (Ig), transmembrane domain (TM) and short cytoplasmic domain, (semaphorin) 4G [Source:MGI Symbol;Acc:MGI:1347047]	5722.43	-0.71054	0.166815	2.86011e-06	ENSMUSG00000065226.1	Gm25791	snoRNA	predicted gene, 25791 [Source:MGI Symbol;Acc:MGI:5455568]	329.844	-0.957491	0.201023	2.16327e-07
ENSMUSG00000025823.9	Pdia4	protein_coding	protein disulfide isomerase associated 4 [Source:MGI Symbol;Acc:MGI:104864]	2061.87	0.626165	0.124438	3.42903e-08	ENSMUSG00000102868.1	Gm37633	TEC	predicted gene, 37633 [Source:MGI Symbol;Acc:MGI:5610861]	182.315	-0.574844	0.253889	0.0033396	ENSMUSG00000034151.13	Zbbx	protein_coding	zinc finger, B-box domain containing [Source:MGI Symbol;Acc:MGI:2674085]	63.4778	1.09803	0.293964	2.07063e-05	ENSMUSG00000023122.6	Sult1c2	protein_coding	sulfotransferase family, cytosolic, 1C, member 2 [Source:MGI Symbol;Acc:MGI:1916333]	138.242	-1.93621	0.21559	1.03018e-20	ENSMUSG00000021792.15	Prxl2a	protein_coding	peroxiredoxin like 2A [Source:MGI Symbol;Acc:MGI:1917814]	1917.1	-0.539436	0.12722	3.02626e-06	ENSMUSG00000020538.15	Srebf1	protein_coding	sterol regulatory element binding transcription factor 1 [Source:MGI Symbol;Acc:MGI:107606]	10641.4	-0.722755	0.151964	2.31738e-07
ENSMUSG00000037820.15	Tgm2	protein_coding	transglutaminase 2, C polypeptide [Source:MGI Symbol;Acc:MGI:98731]	519.496	0.657758	0.131691	3.9395e-08	ENSMUSG00000062591.5	Tubb4a	protein_coding	tubulin, beta 4A class IVA [Source:MGI Symbol;Acc:MGI:107848]	3990.99	-0.569642	0.251611	0.00350526	ENSMUSG00000037868.15	Egr2	protein_coding	early growth response 2 [Source:MGI Symbol;Acc:MGI:95296]	234.986	-1.58806	0.425624	2.21692e-05	ENSMUSG00000056501.3	Cebpb	protein_coding	CCAAT/enhancer binding protein (C/EBP), beta [Source:MGI Symbol;Acc:MGI:88373]	1332.53	2.0216	0.225997	1.37372e-20	ENSMUSG00000032363.15	Adamts7	protein_coding	a disintegrin-like and metallopeptidase (reprolysin type) with thrombospondin type 1 motif, 7 [Source:MGI Symbol;Acc:MGI:1347346]	280.707	-1.0881	0.258161	3.212e-06	ENSMUSG00000028011.16	Tdo2	protein_coding	tryptophan 2,3-dioxygenase [Source:MGI Symbol;Acc:MGI:1928486]	42705.1	0.495902	0.105006	2.50023e-07
ENSMUSG00000022895.16	Ets2	protein_coding	E26 avian leukemia oncogene 2, 3' domain [Source:MGI Symbol;Acc:MGI:95456]	2158.34	0.600028	0.120901	4.53134e-08	ENSMUSG00000106537.1	Gm43502	TEC	predicted gene 43502 [Source:MGI Symbol;Acc:MGI:5663639]	258.769	0.537623	0.239223	0.00367454	ENSMUSG00000038264.8	Sema7a	protein_coding	sema domain, immunoglobulin domain (Ig), and GPI membrane anchor, (semaphorin) 7A [Source:MGI Symbol;Acc:MGI:1306826]	4113.97	-0.712073	0.191935	2.37359e-05	ENSMUSG00000072294.5	Klf12	protein_coding	Kruppel-like factor 12 [Source:MGI Symbol;Acc:MGI:1333796]	1379.84	-0.971147	0.108742	1.75424e-20	ENSMUSG00000021228.15	Acot3	protein_coding	acyl-CoA thioesterase 3 [Source:MGI Symbol;Acc:MGI:2159619]	149.685	-2.08405	0.495117	3.39665e-06	ENSMUSG00000013858.14	Tmem259	protein_coding	transmembrane protein 259 [Source:MGI Symbol;Acc:MGI:2177957]	2340.82	0.37806	0.0806166	2.71535e-07
ENSMUSG00000031239.5	Itm2a	protein_coding	integral membrane protein 2A [Source:MGI Symbol;Acc:MGI:107706]	893.998	-0.535291	0.109874	5.48876e-08	ENSMUSG00000032279.11	Idh3a	protein_coding	isocitrate dehydrogenase 3 (NAD+) alpha [Source:MGI Symbol;Acc:MGI:1915084]	4990.43	-0.171374	0.0763376	0.0038389	ENSMUSG00000100555.1	Gm8173	processed_pseudogene	predicted gene 8173 [Source:MGI Symbol;Acc:MGI:3648321]	102.092	0.923903	0.249334	2.52785e-05	ENSMUSG00000021037.7	Ahsa1	protein_coding	AHA1, activator of heat shock protein ATPase 1 [Source:MGI Symbol;Acc:MGI:2387603]	2954.03	0.75086	0.0841706	2.15831e-20	ENSMUSG00000025208.9	Mrpl43	protein_coding	mitochondrial ribosomal protein L43 [Source:MGI Symbol;Acc:MGI:2137229]	779.965	0.413981	0.0985673	3.58438e-06	ENSMUSG00000079470.8	Utp14b	protein_coding	UTP14B small subunit processome component [Source:MGI Symbol;Acc:MGI:2445092]	1180.8	-0.789713	0.16924	2.95351e-07
ENSMUSG00000019039.14	Dalrd3	protein_coding	DALR anticodon binding domain containing 3 [Source:MGI Symbol;Acc:MGI:1915039]	1636.55	0.407409	0.0836547	6.41978e-08	ENSMUSG00000028546.17	Elavl4	protein_coding	ELAV like RNA binding protein 4 [Source:MGI Symbol;Acc:MGI:107427]	2572.59	-0.264648	0.118414	0.0040032	ENSMUSG00000014773.13	Dll1	protein_coding	delta like canonical Notch ligand 1 [Source:MGI Symbol;Acc:MGI:104659]	203.233	0.752137	0.203114	2.67829e-05	ENSMUSG00000032249.14	Anp32a	protein_coding	acidic (leucine-rich) nuclear phosphoprotein 32 family, member A [Source:MGI Symbol;Acc:MGI:108447]	1797.35	-0.965322	0.108497	2.64869e-20	ENSMUSG00000028333.10	Anp32b	protein_coding	acidic (leucine-rich) nuclear phosphoprotein 32 family, member B [Source:MGI Symbol;Acc:MGI:1914878]	128.488	-0.761644	0.181785	3.7765e-06	ENSMUSG00000005547.14	Cyp2a5	protein_coding	cytochrome P450, family 2, subfamily a, polypeptide 5 [Source:MGI Symbol;Acc:MGI:88597]	7104.62	1.36976	0.294147	3.19629e-07
ENSMUSG00000042608.15	Stk40	protein_coding	serine/threonine kinase 40 [Source:MGI Symbol;Acc:MGI:1921428]	545.17	0.685237	0.141209	7.41052e-08	ENSMUSG00000108376.1	Gm44874	TEC	predicted gene 44874 [Source:MGI Symbol;Acc:MGI:5753450]	32.9835	1.20456	0.539095	0.00416183	ENSMUSG00000022054.11	Nefm	protein_coding	neurofilament, medium polypeptide [Source:MGI Symbol;Acc:MGI:97314]	2278.03	-0.66038	0.178708	2.82925e-05	ENSMUSG00000038023.12	Atp6v0a2	protein_coding	ATPase, H+ transporting, lysosomal V0 subunit A2 [Source:MGI Symbol;Acc:MGI:104855]	1568.03	0.733492	0.0831323	3.61184e-20	ENSMUSG00000037221.13	Mospd3	protein_coding	motile sperm domain containing 3 [Source:MGI Symbol;Acc:MGI:1916179]	119.132	-1.13321	0.271021	3.97137e-06	ENSMUSG00000100313.1	Gm28323	lncRNA	predicted gene 28323 [Source:MGI Symbol;Acc:MGI:5579029]	148.447	-1.34307	0.289755	3.46237e-07
ENSMUSG00000062661.6	Ncs1	protein_coding	neuronal calcium sensor 1 [Source:MGI Symbol;Acc:MGI:109166]	9016.32	0.390736	0.0811562	8.59501e-08	ENSMUSG00000063268.12	Parp10	protein_coding	poly (ADP-ribose) polymerase family, member 10 [Source:MGI Symbol;Acc:MGI:3712326]	73.9355	0.622212	0.279212	0.00431831	ENSMUSG00000050379.15	Sept6	protein_coding	septin 6 [Source:MGI Symbol;Acc:MGI:1888939]	2290.21	-0.333128	0.0902438	2.97785e-05	ENSMUSG00000029664.10	Tfpi2	protein_coding	tissue factor pathway inhibitor 2 [Source:MGI Symbol;Acc:MGI:108543]	2279.71	-0.911195	0.103385	4.62904e-20	ENSMUSG00000021868.7	Ppif	protein_coding	peptidylprolyl isomerase F (cyclophilin F) [Source:MGI Symbol;Acc:MGI:2145814]	563.044	-0.530124	0.126808	4.16013e-06	ENSMUSG00000035545.13	Leng8	protein_coding	leukocyte receptor cluster (LRC) member 8 [Source:MGI Symbol;Acc:MGI:2142195]	2052.22	-0.504537	0.108987	3.72807e-07
ENSMUSG00000048148.18	Nwd1	protein_coding	NACHT and WD repeat domain containing 1 [Source:MGI Symbol;Acc:MGI:2442268]	3920.85	0.351652	0.073088	9.75922e-08	ENSMUSG00000028358.15	Zfp618	protein_coding	zinc finger protein 618 [Source:MGI Symbol;Acc:MGI:1919950]	318.645	0.811444	0.365283	0.00447345	ENSMUSG00000037752.4	Xkr8	protein_coding	X-linked Kx blood group related 8 [Source:MGI Symbol;Acc:MGI:2685877]	148.93	0.937729	0.255976	3.14397e-05	ENSMUSG00000100094.1	1810008I18Rik	lncRNA	RIKEN cDNA 1810008I18 gene [Source:MGI Symbol;Acc:MGI:1920875]	3200.79	-2.07638	0.235819	5.69601e-20	ENSMUSG00000087881.1	Gm22442	scaRNA	predicted gene, 22442 [Source:MGI Symbol;Acc:MGI:5452219]	615.343	-0.583828	0.139755	4.34566e-06	ENSMUSG00000087881.1	Gm22442	scaRNA	predicted gene, 22442 [Source:MGI Symbol;Acc:MGI:5452219]	615.343	-0.644076	0.139302	3.99349e-07
ENSMUSG00000002289.16	Angptl4	protein_coding	angiopoietin-like 4 [Source:MGI Symbol;Acc:MGI:1888999]	80.2745	1.35002	0.282376	1.10951e-07	ENSMUSG00000024422.14	Dhx16	protein_coding	DEAH (Asp-Glu-Ala-His) box polypeptide 16 [Source:MGI Symbol;Acc:MGI:1916442]	835.608	0.277154	0.125708	0.00463315	ENSMUSG00000055421.8	Pcdh9	protein_coding	protocadherin 9 [Source:MGI Symbol;Acc:MGI:1306801]	12283.3	-0.355216	0.0969975	3.3054e-05	ENSMUSG00000025002.5	Cyp2c55	protein_coding	cytochrome P450, family 2, subfamily c, polypeptide 55 [Source:MGI Symbol;Acc:MGI:1919332]	301.766	-3.75311	0.426594	6.80006e-20	ENSMUSG00000013858.14	Tmem259	protein_coding	transmembrane protein 259 [Source:MGI Symbol;Acc:MGI:2177957]	2340.82	0.337642	0.0809942	4.5348e-06	ENSMUSG00000046962.16	Zbtb21	protein_coding	zinc finger and BTB domain containing 21 [Source:MGI Symbol;Acc:MGI:1927240]	585.537	-0.762424	0.165219	4.26412e-07
ENSMUSG00000028871.7	Rspo1	protein_coding	R-spondin 1 [Source:MGI Symbol;Acc:MGI:2183426]	164.038	-1.3512	0.284126	1.25835e-07	ENSMUSG00000037020.16	Wdr62	protein_coding	WD repeat domain 62 [Source:MGI Symbol;Acc:MGI:1923696]	23.3165	1.42351	0.648488	0.00479322	ENSMUSG00000033063.8	Cntnap3	protein_coding	contactin associated protein-like 3 [Source:MGI Symbol;Acc:MGI:3588199]	523.038	1.00154	0.274038	3.46754e-05	ENSMUSG00000024085.13	Man2a1	protein_coding	mannosidase 2, alpha 1 [Source:MGI Symbol;Acc:MGI:104669]	12193.9	0.978755	0.111905	8.55309e-20	ENSMUSG00000054808.15	Actn4	protein_coding	actinin alpha 4 [Source:MGI Symbol;Acc:MGI:1890773]	4299.07	-0.519266	0.124834	4.72806e-06	ENSMUSG00000046794.9	Ppp1r3b	protein_coding	protein phosphatase 1, regulatory subunit 3B [Source:MGI Symbol;Acc:MGI:2177268]	9872.1	-1.42153	0.308194	4.52909e-07
ENSMUSG00000017417.14	Plxdc1	protein_coding	plexin domain containing 1 [Source:MGI Symbol;Acc:MGI:1919574]	395.754	-0.781285	0.16524	1.42615e-07	ENSMUSG00000030096.8	Slc6a6	protein_coding	solute carrier family 6 (neurotransmitter transporter, taurine), member 6 [Source:MGI Symbol;Acc:MGI:98488]	4237.01	0.363243	0.168602	0.00497338	ENSMUSG00000052085.7	Dock8	protein_coding	dedicator of cytokinesis 8 [Source:MGI Symbol;Acc:MGI:1921396]	150.583	0.662803	0.181468	3.6262e-05	ENSMUSG00000024781.16	Lipa	protein_coding	lysosomal acid lipase A [Source:MGI Symbol;Acc:MGI:96789]	8642.98	-0.994406	0.114148	1.0909e-19	ENSMUSG00000018476.7	Kdm6b	protein_coding	KDM1 lysine (K)-specific demethylase 6B [Source:MGI Symbol;Acc:MGI:2448492]	274.61	-1.05714	0.254793	4.92751e-06	ENSMUSG00000030161.8	Gabarapl1	protein_coding	gamma-aminobutyric acid (GABA) A receptor-associated protein-like 1 [Source:MGI Symbol;Acc:MGI:1914980]	10025.2	0.676623	0.148499	4.8872e-07
ENSMUSG00000038594.9	Cep85l	protein_coding	centrosomal protein 85-like [Source:MGI Symbol;Acc:MGI:3642684]	1136.42	-0.509343	0.108035	1.60127e-07	ENSMUSG00000038175.10	Mylip	protein_coding	myosin regulatory light chain interacting protein [Source:MGI Symbol;Acc:MGI:2388271]	456.952	-0.341941	0.158979	0.00514995	ENSMUSG00000073877.10	Gm13306	protein_coding	predicted gene 13306 [Source:MGI Symbol;Acc:MGI:3713752]	91.2613	-1.34199	0.367542	3.78067e-05	ENSMUSG00000017707.9	Serinc3	protein_coding	serine incorporator 3 [Source:MGI Symbol;Acc:MGI:1349457]	6872.47	0.79632	0.0914707	1.33163e-19	ENSMUSG00000032198.9	Dock6	protein_coding	dedicator of cytokinesis 6 [Source:MGI Symbol;Acc:MGI:1914789]	962.626	-0.877711	0.212102	5.1337e-06	ENSMUSG00000032198.9	Dock6	protein_coding	dedicator of cytokinesis 6 [Source:MGI Symbol;Acc:MGI:1914789]	962.626	-0.958184	0.210555	5.24521e-07
ENSMUSG00000000058.6	Cav2	protein_coding	caveolin 2 [Source:MGI Symbol;Acc:MGI:107571]	867.035	-0.571825	0.12161	1.78309e-07	ENSMUSG00000027977.15	Ndst3	protein_coding	N-deacetylase/N-sulfotransferase (heparan glucosaminyl) 3 [Source:MGI Symbol;Acc:MGI:1932544]	1556.47	-0.542633	0.252295	0.00532086	ENSMUSG00000037509.21	Arhgef4	protein_coding	Rho guanine nucleotide exchange factor (GEF) 4 [Source:MGI Symbol;Acc:MGI:2442507]	5716.95	-0.251996	0.0692379	3.93993e-05	ENSMUSG00000042363.14	Lgalsl	protein_coding	lectin, galactoside binding-like [Source:MGI Symbol;Acc:MGI:1916114]	795.433	-1.93316	0.222637	1.62102e-19	ENSMUSG00000058454.15	Dhcr7	protein_coding	7-dehydrocholesterol reductase [Source:MGI Symbol;Acc:MGI:1298378]	1931.67	-0.969406	0.235129	5.35266e-06	mt-Nd4l_4	mt-Nd4l_4	mt-mRNA	mt-Nd4l_4	30318.1	-0.903318	0.198899	5.61087e-07
ENSMUSG00000024431.15	Nr3c1	protein_coding	nuclear receptor subfamily 3, group C, member 1 [Source:MGI Symbol;Acc:MGI:95824]	6208.85	-0.405075	0.0862882	1.96696e-07	ENSMUSG00000029722.15	Agfg2	protein_coding	ArfGAP with FG repeats 2 [Source:MGI Symbol;Acc:MGI:2443267]	1119.74	0.33198	0.154806	0.00549032	ENSMUSG00000096847.2	Tmem151b	protein_coding	transmembrane protein 151B [Source:MGI Symbol;Acc:MGI:2685169]	4411.36	-0.546175	0.150929	4.11233e-05	ENSMUSG00000027180.12	Fbxo3	protein_coding	F-box protein 3 [Source:MGI Symbol;Acc:MGI:1929084]	4291.32	-0.808287	0.0937495	2.1185e-19	ENSMUSG00000039087.17	Rreb1	protein_coding	ras responsive element binding protein 1 [Source:MGI Symbol;Acc:MGI:2443664]	1846.82	-0.45478	0.111302	5.61599e-06	ENSMUSG00000001419.17	Mef2d	protein_coding	myocyte enhancer factor 2D [Source:MGI Symbol;Acc:MGI:99533]	573.589	-0.928779	0.20483	5.9803e-07
ENSMUSG00000042834.15	Nrep	protein_coding	neuronal regeneration related protein [Source:MGI Symbol;Acc:MGI:99444]	1622.34	-1.06551	0.227079	2.14735e-07	ENSMUSG00000071341.4	Egr4	protein_coding	early growth response 4 [Source:MGI Symbol;Acc:MGI:99252]	228.435	-0.787203	0.369387	0.00566297	ENSMUSG00000028995.14	Fam126a	protein_coding	family with sequence similarity 126, member A [Source:MGI Symbol;Acc:MGI:2149839]	1070.52	0.531712	0.148548	4.31714e-05	ENSMUSG00000063929.6	Cyp4a32	protein_coding	cytochrome P450, family 4, subfamily a, polypeptide 32 [Source:MGI Symbol;Acc:MGI:3717148]	572.076	-1.29524	0.151026	2.85136e-19	ENSMUSG00000028821.8	Syf2	protein_coding	SYF2 homolog, RNA splicing factor (S. cerevisiae) [Source:MGI Symbol;Acc:MGI:1915842]	1030.53	0.353228	0.0867255	5.89092e-06	ENSMUSG00000046079.16	Lrrc8d	protein_coding	leucine rich repeat containing 8D [Source:MGI Symbol;Acc:MGI:1922368]	1203.54	-0.551222	0.121611	6.34187e-07
ENSMUSG00000038369.14	Ncoa6	protein_coding	nuclear receptor coactivator 6 [Source:MGI Symbol;Acc:MGI:1929915]	1033.93	-0.521527	0.111305	2.32908e-07	ENSMUSG00000045969.8	Ing1	protein_coding	inhibitor of growth family, member 1 [Source:MGI Symbol;Acc:MGI:1349481]	729.779	-0.2426	0.115212	0.00584686	ENSMUSG00000106631.2	Gm42669	protein_coding	predicted gene 42669 [Source:MGI Symbol;Acc:MGI:5662806]	27.9166	1.95868	0.54758	4.51811e-05	ENSMUSG00000027792.11	Bche	protein_coding	butyrylcholinesterase [Source:MGI Symbol;Acc:MGI:894278]	4945.42	-0.755696	0.0885221	3.86892e-19	ENSMUSG00000060992.9	Copz1	protein_coding	coatomer protein complex, subunit zeta 1 [Source:MGI Symbol;Acc:MGI:1929063]	2098.61	-0.375334	0.0922476	6.16385e-06	ENSMUSG00000026361.9	Cdc73	protein_coding	cell division cycle 73, Paf1/RNA polymerase II complex component [Source:MGI Symbol;Acc:MGI:2384876]	956.265	-0.576644	0.12731	6.69918e-07
ENSMUSG00000039634.12	Zfp189	protein_coding	zinc finger protein 189 [Source:MGI Symbol;Acc:MGI:2444707]	392.591	0.916886	0.197028	2.54091e-07	ENSMUSG00000018765.5	Fxr2	protein_coding	fragile X mental retardation, autosomal homolog 2 [Source:MGI Symbol;Acc:MGI:1346074]	3539.21	0.164692	0.0801152	0.00605988	ENSMUSG00000111375.4	Btbd8	protein_coding	BTB (POZ) domain containing 8 [Source:MGI Symbol;Acc:MGI:3646208]	7287.96	-0.510272	0.144706	4.76895e-05	ENSMUSG00000031722.10	Hp	protein_coding	haptoglobin [Source:MGI Symbol;Acc:MGI:96211]	106982	1.63173	0.191392	4.96219e-19	ENSMUSG00000034341.17	Wbp2	protein_coding	WW domain binding protein 2 [Source:MGI Symbol;Acc:MGI:104709]	1038.43	-0.326962	0.0806275	6.44992e-06	ENSMUSG00000000085.16	Scmh1	protein_coding	sex comb on midleg homolog 1 [Source:MGI Symbol;Acc:MGI:1352762]	200.732	-0.707377	0.156469	7.06424e-07
ENSMUSG00000029657.15	Hsph1	protein_coding	heat shock 105kDa/110kDa protein 1 [Source:MGI Symbol;Acc:MGI:105053]	7142.89	0.474532	0.102007	2.74835e-07	ENSMUSG00000002833.11	Hdgfl2	protein_coding	HDGF like 2 [Source:MGI Symbol;Acc:MGI:1194492]	1972.98	0.225448	0.109904	0.0062697	ENSMUSG00000044252.18	Osbpl1a	protein_coding	oxysterol binding protein-like 1A [Source:MGI Symbol;Acc:MGI:1927551]	11011.5	-0.732648	0.20794	5.01577e-05	ENSMUSG00000044813.15	Shb	protein_coding	src homology 2 domain-containing transforming protein B [Source:MGI Symbol;Acc:MGI:98294]	1056.81	1.5522	0.18353	6.92681e-19	ENSMUSG00000071659.4	Hnrnpul2	protein_coding	heterogeneous nuclear ribonucleoprotein U-like 2 [Source:MGI Symbol;Acc:MGI:1915943]	1696.86	-0.364197	0.0899545	6.73804e-06	ENSMUSG00000032301.13	Psma4	protein_coding	proteasome (prosome, macropain) subunit, alpha type 4 [Source:MGI Symbol;Acc:MGI:1347060]	3337.35	0.249742	0.0556258	7.49114e-07
ENSMUSG00000004263.15	Atn1	protein_coding	atrophin 1 [Source:MGI Symbol;Acc:MGI:104725]	401.985	-1.23096	0.264879	2.95526e-07	ENSMUSG00000032586.9	Traip	protein_coding	TRAF-interacting protein [Source:MGI Symbol;Acc:MGI:1096377]	427.199	0.623856	0.310262	0.00650362	ENSMUSG00000061576.15	Dpp6	protein_coding	dipeptidylpeptidase 6 [Source:MGI Symbol;Acc:MGI:94921]	5765.56	0.323805	0.0921402	5.26625e-05	ENSMUSG00000075703.15	Selenoi	protein_coding	selenoprotein I [Source:MGI Symbol;Acc:MGI:107898]	3741.85	-0.972676	0.115032	8.86449e-19	ENSMUSG00000066043.13	Phactr4	protein_coding	phosphatase and actin regulator 4 [Source:MGI Symbol;Acc:MGI:2140327]	406.924	-0.713059	0.176228	7.02165e-06	ENSMUSG00000013629.16	Cad	protein_coding	carbamoyl-phosphate synthetase 2, aspartate transcarbamylase, and dihydroorotase [Source:MGI Symbol;Acc:MGI:1916969]	946.936	-0.750315	0.16973	8.10459e-07
ENSMUSG00000033022.8	Cdo1	protein_coding	cysteine dioxygenase 1, cytosolic [Source:MGI Symbol;Acc:MGI:105925]	779.485	0.808071	0.173891	3.15649e-07	ENSMUSG00000104030.1	5330406M23Rik	TEC	RIKEN cDNA 5330406M23 gene [Source:MGI Symbol;Acc:MGI:1923921]	560.008	0.428376	0.213321	0.00673277	ENSMUSG00000002808.7	Epdr1	protein_coding	ependymin related protein 1 (zebrafish) [Source:MGI Symbol;Acc:MGI:2145369]	3390.25	-0.278817	0.079374	5.51135e-05	ENSMUSG00000037095.8	Lrg1	protein_coding	leucine-rich alpha-2-glycoprotein 1 [Source:MGI Symbol;Acc:MGI:1924155]	5162.89	1.91167	0.226461	1.10061e-18	ENSMUSG00000022437.7	Samm50	protein_coding	SAMM50 sorting and assembly machinery component [Source:MGI Symbol;Acc:MGI:1915903]	2873.45	-0.420255	0.104739	7.35541e-06	ENSMUSG00000020376.17	Rnf130	protein_coding	ring finger protein 130 [Source:MGI Symbol;Acc:MGI:1891717]	2028.5	0.389065	0.0880621	8.70876e-07
ENSMUSG00000009092.5	Derl3	protein_coding	Der1-like domain family, member 3 [Source:MGI Symbol;Acc:MGI:1917627]	40.083	1.72048	0.37025	3.35219e-07	ENSMUSG00000001911.16	Nfix	protein_coding	nuclear factor I/X [Source:MGI Symbol;Acc:MGI:97311]	1379.88	-0.677154	0.338924	0.00696317	ENSMUSG00000064329.13	Scn1a	protein_coding	sodium channel, voltage-gated, type I, alpha [Source:MGI Symbol;Acc:MGI:98246]	10485.3	-0.434421	0.123742	5.75185e-05	ENSMUSG00000040446.4	Rprd1a	protein_coding	regulation of nuclear pre-mRNA domain containing 1A [Source:MGI Symbol;Acc:MGI:2385066]	726.866	0.829335	0.0983933	1.33438e-18	ENSMUSG00000006386.15	Tek	protein_coding	TEK receptor tyrosine kinase [Source:MGI Symbol;Acc:MGI:98664]	791.816	0.534792	0.13478	7.76828e-06	ENSMUSG00000042133.16	Ppig	protein_coding	peptidyl-prolyl isomerase G (cyclophilin G) [Source:MGI Symbol;Acc:MGI:2445173]	654.15	-0.651508	0.148322	9.38466e-07
ENSMUSG00000097350.2	4732491K20Rik	lncRNA	RIKEN cDNA 4732491K20 gene [Source:MGI Symbol;Acc:MGI:3026975]	175.242	-0.738547	0.160025	3.58153e-07	ENSMUSG00000025241.16	Fyco1	protein_coding	FYVE and coiled-coil domain containing 1 [Source:MGI Symbol;Acc:MGI:107277]	1534.74	0.166034	0.0831285	0.00718757	ENSMUSG00000055782.9	Abcd2	protein_coding	ATP-binding cassette, sub-family D (ALD), member 2 [Source:MGI Symbol;Acc:MGI:1349467]	2217.14	-0.494941	0.141272	5.99426e-05	ENSMUSG00000021884.18	Hacl1	protein_coding	2-hydroxyacyl-CoA lyase 1 [Source:MGI Symbol;Acc:MGI:1929657]	14373.8	-1.42014	0.169031	1.62565e-18	ENSMUSG00000006711.15	D130043K22Rik	protein_coding	RIKEN cDNA D130043K22 gene [Source:MGI Symbol;Acc:MGI:3036268]	233.669	-1.16686	0.295411	8.20934e-06	ENSMUSG00000020849.13	Ywhae	protein_coding	tyrosine 3-monooxygenase/tryptophan 5-monooxygenase activation protein, epsilon polypeptide [Source:MGI Symbol;Acc:MGI:894689]	2248.52	-0.394056	0.0897232	1.00437e-06
ENSMUSG00000020108.4	Ddit4	protein_coding	DNA-damage-inducible transcript 4 [Source:MGI Symbol;Acc:MGI:1921997]	727.041	0.902299	0.196359	3.83207e-07	ENSMUSG00000045268.13	Zfp691	protein_coding	zinc finger protein 691 [Source:MGI Symbol;Acc:MGI:3041163]	114.458	0.54177	0.272793	0.00741436	ENSMUSG00000031837.14	Necab2	protein_coding	N-terminal EF-hand calcium binding protein 2 [Source:MGI Symbol;Acc:MGI:2152211]	1423.03	1.10657	0.316014	6.2321e-05	ENSMUSG00000086389.1	Gm15998	lncRNA	predicted gene 15998 [Source:MGI Symbol;Acc:MGI:3802094]	256.066	-3.0884	0.369497	2.04456e-18	ENSMUSG00000020211.15	Sf3a2	protein_coding	splicing factor 3a, subunit 2 [Source:MGI Symbol;Acc:MGI:104912]	143.798	-0.997859	0.252649	8.63899e-06	ENSMUSG00000031618.13	Nr3c2	protein_coding	nuclear receptor subfamily 3, group C, member 2 [Source:MGI Symbol;Acc:MGI:99459]	1052.84	0.572503	0.130389	1.06887e-06
ENSMUSG00000020653.12	Klf11	protein_coding	Kruppel-like factor 11 [Source:MGI Symbol;Acc:MGI:2653368]	309.756	-0.622047	0.135894	4.10196e-07	ENSMUSG00000022314.10	Rad21	protein_coding	RAD21 cohesin complex component [Source:MGI Symbol;Acc:MGI:108016]	2541.94	-0.177227	0.0894594	0.00763868	ENSMUSG00000049281.16	Scn3b	protein_coding	sodium channel, voltage-gated, type III, beta [Source:MGI Symbol;Acc:MGI:1918882]	3053.9	0.440047	0.126003	6.47467e-05	ENSMUSG00000032350.9	Gclc	protein_coding	glutamate-cysteine ligase, catalytic subunit [Source:MGI Symbol;Acc:MGI:104990]	12759.5	-1.81273	0.217271	2.51188e-18	ENSMUSG00000048482.14	Bdnf	protein_coding	brain derived neurotrophic factor [Source:MGI Symbol;Acc:MGI:88145]	59.4783	-1.15718	0.293521	9.07315e-06	ENSMUSG00000025207.16	Sema4g	protein_coding	sema domain, immunoglobulin domain (Ig), transmembrane domain (TM) and short cytoplasmic domain, (semaphorin) 4G [Source:MGI Symbol;Acc:MGI:1347047]	5722.43	-0.729318	0.166243	1.13292e-06
ENSMUSG00000029817.11	Tra2a	protein_coding	transformer 2 alpha [Source:MGI Symbol;Acc:MGI:1933972]	2426.38	0.39993	0.0873835	4.36565e-07	ENSMUSG00000020734.13	Grin2c	protein_coding	glutamate receptor, ionotropic, NMDA2C (epsilon 3) [Source:MGI Symbol;Acc:MGI:95822]	1231.47	0.288872	0.151539	0.007918	ENSMUSG00000055373.8	Fut9	protein_coding	fucosyltransferase 9 [Source:MGI Symbol;Acc:MGI:1330859]	11178.1	-0.439026	0.125757	6.71225e-05	ENSMUSG00000072115.11	Ang	protein_coding	angiogenin, ribonuclease, RNase A family, 5 [Source:MGI Symbol;Acc:MGI:88022]	4456.79	1.71354	0.205605	3.00546e-18	ENSMUSG00000038256.15	Bcl9	protein_coding	B cell CLL/lymphoma 9 [Source:MGI Symbol;Acc:MGI:1924828]	125.069	-1.11286	0.282969	9.51788e-06	ENSMUSG00000005373.13	Mlxipl	protein_coding	MLX interacting protein-like [Source:MGI Symbol;Acc:MGI:1927999]	6836.85	-0.898007	0.204829	1.19628e-06
ENSMUSG00000049281.16	Scn3b	protein_coding	sodium channel, voltage-gated, type III, beta [Source:MGI Symbol;Acc:MGI:1918882]	3053.9	0.557731	0.122461	4.65773e-07	ENSMUSG00000029101.16	Rgs12	protein_coding	regulator of G-protein signaling 12 [Source:MGI Symbol;Acc:MGI:1918979]	1974.55	0.575435	0.302256	0.00819201	ENSMUSG00000041372.10	B4galnt3	protein_coding	beta-1,4-N-acetyl-galactosaminyl transferase 3 [Source:MGI Symbol;Acc:MGI:3041155]	32.006	-1.61915	0.463909	6.94447e-05	ENSMUSG00000021091.8	Serpina3n	protein_coding	serine (or cysteine) peptidase inhibitor, clade A, member 3N [Source:MGI Symbol;Acc:MGI:105045]	9147.16	1.90764	0.229021	3.50637e-18	ENSMUSG00000044167.6	Foxo1	protein_coding	forkhead box O1 [Source:MGI Symbol;Acc:MGI:1890077]	761.903	-0.513483	0.1314	1.00119e-05	ENSMUSG00000005233.16	Spc25	protein_coding	SPC25, NDC80 kinetochore complex component, homolog (S. cerevisiae) [Source:MGI Symbol;Acc:MGI:1913692]	122.303	1.02998	0.235546	1.26213e-06
ENSMUSG00000038059.7	Smim3	protein_coding	small integral membrane protein 3 [Source:MGI Symbol;Acc:MGI:1917088]	219.822	0.957287	0.211721	5.00048e-07	ENSMUSG00000090394.8	4930523C07Rik	protein_coding	RIKEN cDNA 4930523C07 gene [Source:MGI Symbol;Acc:MGI:1914897]	101.866	1.06727	0.564179	0.00846928	ENSMUSG00000017417.14	Plxdc1	protein_coding	plexin domain containing 1 [Source:MGI Symbol;Acc:MGI:1919574]	395.754	-0.588016	0.168966	7.18288e-05	ENSMUSG00000041548.4	Hspb8	protein_coding	heat shock protein 8 [Source:MGI Symbol;Acc:MGI:2135756]	5691.28	1.32188	0.158951	4.0573e-18	ENSMUSG00000039062.15	Anpep	protein_coding	alanyl (membrane) aminopeptidase [Source:MGI Symbol;Acc:MGI:5000466]	1768.68	-0.559006	0.144314	1.05859e-05	ENSMUSG00000022219.10	Cideb	protein_coding	cell death-inducing DNA fragmentation factor, alpha subunit-like effector B [Source:MGI Symbol;Acc:MGI:1270844]	2023.09	-0.399232	0.0914894	1.32966e-06
ENSMUSG00000038132.6	Rbm24	protein_coding	RNA binding motif protein 24 [Source:MGI Symbol;Acc:MGI:3610364]	645.244	0.635562	0.141283	5.37994e-07	ENSMUSG00000025036.7	Sfxn2	protein_coding	sideroflexin 2 [Source:MGI Symbol;Acc:MGI:2137678]	262.67	0.485837	0.256857	0.00873956	ENSMUSG00000098557.1	Kctd12	protein_coding	potassium channel tetramerisation domain containing 12 [Source:MGI Symbol;Acc:MGI:2145823]	2568.24	0.433365	0.125011	7.43185e-05	ENSMUSG00000019916.14	P4ha1	protein_coding	procollagen-proline, 2-oxoglutarate 4-dioxygenase (proline 4-hydroxylase), alpha 1 polypeptide [Source:MGI Symbol;Acc:MGI:97463]	596.298	1.28332	0.154509	4.64854e-18	ENSMUSG00000020849.13	Ywhae	protein_coding	tyrosine 3-monooxygenase/tryptophan 5-monooxygenase activation protein, epsilon polypeptide [Source:MGI Symbol;Acc:MGI:894689]	2248.52	-0.348742	0.0901638	1.11613e-05	ENSMUSG00000049922.8	Slc35c1	protein_coding	solute carrier family 35, member C1 [Source:MGI Symbol;Acc:MGI:2443301]	312.102	-0.965967	0.222244	1.40224e-06
ENSMUSG00000044562.12	Rasip1	protein_coding	Ras interacting protein 1 [Source:MGI Symbol;Acc:MGI:1917153]	175.345	0.649549	0.144395	5.74983e-07	ENSMUSG00000058498.12	Rnf207	protein_coding	ring finger protein 207 [Source:MGI Symbol;Acc:MGI:2684989]	179.022	0.510434	0.272063	0.00901618	ENSMUSG00000022602.14	Arc	protein_coding	activity regulated cytoskeletal-associated protein [Source:MGI Symbol;Acc:MGI:88067]	5909.68	-1.82292	0.527125	7.68511e-05	ENSMUSG00000103642.1	Gm37769	TEC	predicted gene, 37769 [Source:MGI Symbol;Acc:MGI:5610997]	65.1414	-4.82641	0.581713	5.27402e-18	ENSMUSG00000026185.8	Igfbp5	protein_coding	insulin-like growth factor binding protein 5 [Source:MGI Symbol;Acc:MGI:96440]	157.113	-0.979454	0.254861	1.17971e-05	ENSMUSG00000054808.15	Actn4	protein_coding	actinin alpha 4 [Source:MGI Symbol;Acc:MGI:1890773]	4299.07	-0.53903	0.124281	1.47677e-06
ENSMUSG00000003402.14	Prkcsh	protein_coding	protein kinase C substrate 80K-H [Source:MGI Symbol;Acc:MGI:107877]	1705.95	0.321885	0.0716292	6.11993e-07	ENSMUSG00000114169.1	Gm47075	TEC	predicted gene, 47075 [Source:MGI Symbol;Acc:MGI:6095795]	211.23	-0.842549	0.45148	0.00929455	ENSMUSG00000032291.8	Crabp1	protein_coding	cellular retinoic acid binding protein I [Source:MGI Symbol;Acc:MGI:88490]	34.7369	1.64889	0.477106	7.9348e-05	ENSMUSG00000066026.14	Dhrs3	protein_coding	dehydrogenase/reductase (SDR family) member 3 [Source:MGI Symbol;Acc:MGI:1315215]	4577.6	-1.05324	0.127208	5.98925e-18	ENSMUSG00000018765.5	Fxr2	protein_coding	fragile X mental retardation, autosomal homolog 2 [Source:MGI Symbol;Acc:MGI:1346074]	1334.66	0.315295	0.0826234	1.2506e-05	ENSMUSG00000036057.11	Ptpn23	protein_coding	protein tyrosine phosphatase, non-receptor type 23 [Source:MGI Symbol;Acc:MGI:2144837]	378.291	-1.07104	0.247044	1.55016e-06
ENSMUSG00000030711.16	Sult1a1	protein_coding	sulfotransferase family 1A, phenol-preferring, member 1 [Source:MGI Symbol;Acc:MGI:102896]	214.009	1.45906	0.325064	6.49164e-07	ENSMUSG00000026279.14	Thap4	protein_coding	THAP domain containing 4 [Source:MGI Symbol;Acc:MGI:1914276]	607.577	0.208506	0.114213	0.00960283	ENSMUSG00000021209.12	Ppp4r4	protein_coding	protein phosphatase 4, regulatory subunit 4 [Source:MGI Symbol;Acc:MGI:1921771]	1687.69	0.274587	0.0796169	8.18748e-05	ENSMUSG00000022853.7	Ehhadh	protein_coding	enoyl-Coenzyme A, hydratase/3-hydroxyacyl Coenzyme A dehydrogenase [Source:MGI Symbol;Acc:MGI:1277964]	13039.3	-0.957159	0.115994	6.88926e-18	ENSMUSG00000060126.14	Tpt1	protein_coding	tumor protein, translationally-controlled 1 [Source:MGI Symbol;Acc:MGI:104890]	15071.1	-0.236007	0.0620094	1.32325e-05	ENSMUSG00000033105.12	Lss	protein_coding	lanosterol synthase [Source:MGI Symbol;Acc:MGI:1336155]	3840.81	-0.971501	0.225042	1.62965e-06
ENSMUSG00000052397.8	Ezr	protein_coding	ezrin [Source:MGI Symbol;Acc:MGI:98931]	1518.79	0.50729	0.113437	6.88987e-07	ENSMUSG00000035000.8	Dpp4	protein_coding	dipeptidylpeptidase 4 [Source:MGI Symbol;Acc:MGI:94919]	157.432	-0.630891	0.347196	0.00991144	ENSMUSG00000053414.8	Hunk	protein_coding	hormonally upregulated Neu-associated kinase [Source:MGI Symbol;Acc:MGI:1347352]	612.622	-0.566934	0.16487	8.44725e-05	ENSMUSG00000045193.13	Cirbp	protein_coding	cold inducible RNA binding protein [Source:MGI Symbol;Acc:MGI:893588]	478.569	-1.72276	0.209024	7.85048e-18	ENSMUSG00000020397.15	Med7	protein_coding	mediator complex subunit 7 [Source:MGI Symbol;Acc:MGI:1913463]	405.021	0.518633	0.136493	1.39633e-05	ENSMUSG00000007880.16	Arid1a	protein_coding	AT rich interactive domain 1A (SWI-like) [Source:MGI Symbol;Acc:MGI:1935147]	1391.5	-0.650027	0.15152	1.71981e-06
ENSMUSG00000030616.16	Sytl2	protein_coding	synaptotagmin-like 2 [Source:MGI Symbol;Acc:MGI:1933366]	2085.39	-0.997953	0.224212	7.32718e-07	ENSMUSG00000052698.15	Tln2	protein_coding	talin 2 [Source:MGI Symbol;Acc:MGI:1917799]	7655.47	0.237947	0.131055	0.0102139	ENSMUSG00000024270.11	Slc39a6	protein_coding	solute carrier family 39 (metal ion transporter), member 6 [Source:MGI Symbol;Acc:MGI:2147279]	1056.03	0.516017	0.150111	8.70213e-05	ENSMUSG00000066170.7	E230001N04Rik	lncRNA	RIKEN cDNA E230001N04 gene [Source:MGI Symbol;Acc:MGI:2443549]	43.5309	3.99339	0.487556	9.33928e-18	ENSMUSG00000097750.2	Gm4673	lncRNA	predicted gene 4673 [Source:MGI Symbol;Acc:MGI:3782854]	464.911	-0.643618	0.17003	1.47291e-05	ENSMUSG00000052751.16	Repin1	protein_coding	replication initiator 1 [Source:MGI Symbol;Acc:MGI:1889817]	2225.4	-0.366386	0.0855884	1.81239e-06
ENSMUSG00000004460.17	Dnajb11	protein_coding	DnaJ heat shock protein family (Hsp40) member B11 [Source:MGI Symbol;Acc:MGI:1915088]	1630.64	0.356951	0.0802265	7.75788e-07	ENSMUSG00000047773.15	Ankfn1	protein_coding	ankyrin-repeat and fibronectin type III domain containing 1 [Source:MGI Symbol;Acc:MGI:2686021]	309.176	0.753342	0.41891	0.0105253	ENSMUSG00000053137.7	Mapk11	protein_coding	mitogen-activated protein kinase 11 [Source:MGI Symbol;Acc:MGI:1338024]	1439.86	-0.717721	0.208925	8.95383e-05	ENSMUSG00000114430.1	Gm40264	lncRNA	predicted gene, 40264 [Source:MGI Symbol;Acc:MGI:5623149]	118.27	-3.14534	0.38468	1.0987e-17	ENSMUSG00000024430.14	Cabyr	protein_coding	calcium-binding tyrosine-(Y)-phosphorylation regulated (fibrousheathin 2) [Source:MGI Symbol;Acc:MGI:1918382]	112.493	1.87262	0.495723	1.55057e-05	ENSMUSG00000038725.13	Pkhd1l1	protein_coding	polycystic kidney and hepatic disease 1-like 1 [Source:MGI Symbol;Acc:MGI:2183153]	46.4214	-2.28883	0.534818	1.90332e-06
ENSMUSG00000024913.16	Lrp5	protein_coding	low density lipoprotein receptor-related protein 5 [Source:MGI Symbol;Acc:MGI:1278315]	192.056	0.618474	0.139331	8.20382e-07	ENSMUSG00000045625.5	Pigz	protein_coding	phosphatidylinositol glycan anchor biosynthesis, class Z [Source:MGI Symbol;Acc:MGI:2443822]	201.86	-0.534614	0.298681	0.0108373	ENSMUSG00000015002.18	Efr3a	protein_coding	EFR3 homolog A [Source:MGI Symbol;Acc:MGI:1923990]	5773.43	-0.530981	0.155523	9.22807e-05	ENSMUSG00000038550.10	Ciart	protein_coding	circadian associated repressor of transcription [Source:MGI Symbol;Acc:MGI:2684975]	103.463	5.69528	0.698115	1.28822e-17	ENSMUSG00000045038.14	Prkce	protein_coding	protein kinase C, epsilon [Source:MGI Symbol;Acc:MGI:97599]	637.173	-0.626853	0.165943	1.6264e-05	ENSMUSG00000003458.12	Ncstn	protein_coding	nicastrin [Source:MGI Symbol;Acc:MGI:1891700]	1031.08	-0.391765	0.0916416	1.99445e-06
ENSMUSG00000056962.11	Jmjd6	protein_coding	jumonji domain containing 6 [Source:MGI Symbol;Acc:MGI:1858910]	891.791	0.509099	0.114709	8.64101e-07	ENSMUSG00000020211.15	Sf3a2	protein_coding	splicing factor 3a, subunit 2 [Source:MGI Symbol;Acc:MGI:104912]	208.635	-0.478512	0.274121	0.0111856	ENSMUSG00000000305.12	Cdh4	protein_coding	cadherin 4 [Source:MGI Symbol;Acc:MGI:99218]	687.076	0.968332	0.284125	9.50429e-05	ENSMUSG00000028556.15	Dock7	protein_coding	dedicator of cytokinesis 7 [Source:MGI Symbol;Acc:MGI:1914549]	987.426	-1.4897	0.182853	1.49258e-17	ENSMUSG00000020538.15	Srebf1	protein_coding	sterol regulatory element binding transcription factor 1 [Source:MGI Symbol;Acc:MGI:107606]	10641.4	-0.584318	0.154694	1.70054e-05	ENSMUSG00000041912.12	Tdrkh	protein_coding	tudor and KH domain containing protein [Source:MGI Symbol;Acc:MGI:1919884]	94.6755	-1.12497	0.264905	2.0986e-06
ENSMUSG00000031431.13	Tsc22d3	protein_coding	TSC22 domain family, member 3 [Source:MGI Symbol;Acc:MGI:1196284]	2814.85	1.07697	0.243348	9.09963e-07	ENSMUSG00000007817.15	Zmiz1	protein_coding	zinc finger, MIZ-type containing 1 [Source:MGI Symbol;Acc:MGI:3040693]	828.547	-0.528332	0.303809	0.0115324	ENSMUSG00000034557.14	Zfyve9	protein_coding	zinc finger, FYVE domain containing 9 [Source:MGI Symbol;Acc:MGI:2652838]	5472.28	-0.28558	0.0842331	9.7996e-05	ENSMUSG00000105703.2	Gm43305	lncRNA	predicted gene 43305 [Source:MGI Symbol;Acc:MGI:5663442]	2654.17	2.39937	0.295082	1.7224e-17	ENSMUSG00000027952.16	Pmvk	protein_coding	phosphomevalonate kinase [Source:MGI Symbol;Acc:MGI:1915853]	1914.82	-0.649022	0.172201	1.77607e-05	ENSMUSG00000028132.15	Tmem56	protein_coding	transmembrane protein 56 [Source:MGI Symbol;Acc:MGI:1923195]	11236.8	0.482549	0.113958	2.20739e-06
ENSMUSG00000002625.10	Akap8l	protein_coding	A kinase (PRKA) anchor protein 8-like [Source:MGI Symbol;Acc:MGI:1860606]	4858.15	0.342382	0.077408	9.55424e-07	ENSMUSG00000103220.1	Gm37728	TEC	predicted gene, 37728 [Source:MGI Symbol;Acc:MGI:5610956]	369.977	0.264379	0.152764	0.0118799	ENSMUSG00000045319.13	Proser2	protein_coding	proline and serine rich 2 [Source:MGI Symbol;Acc:MGI:2442238]	96.0089	-0.86705	0.256037	0.000100939	ENSMUSG00000032363.15	Adamts7	protein_coding	a disintegrin-like and metallopeptidase (reprolysin type) with thrombospondin type 1 motif, 7 [Source:MGI Symbol;Acc:MGI:1347346]	280.707	-2.05685	0.254617	2.0803e-17	ENSMUSG00000041740.16	Rnf10	protein_coding	ring finger protein 10 [Source:MGI Symbol;Acc:MGI:1859162]	2103.05	-0.354673	0.0942264	1.85173e-05	ENSMUSG00000052488.7	Cherp	protein_coding	calcium homeostasis endoplasmic reticulum protein [Source:MGI Symbol;Acc:MGI:106417]	365.504	-0.693925	0.163956	2.31491e-06
ENSMUSG00000031217.8	Efnb1	protein_coding	ephrin B1 [Source:MGI Symbol;Acc:MGI:102708]	358.673	0.605554	0.136983	1.00048e-06	ENSMUSG00000027748.11	Trpc4	protein_coding	transient receptor potential cation channel, subfamily C, member 4 [Source:MGI Symbol;Acc:MGI:109525]	848.617	-0.407119	0.235721	0.012223	ENSMUSG00000054855.13	Rnd1	protein_coding	Rho family GTPase 1 [Source:MGI Symbol;Acc:MGI:2444878]	728.561	-0.590928	0.175921	0.000104236	ENSMUSG00000052751.16	Repin1	protein_coding	replication initiator 1 [Source:MGI Symbol;Acc:MGI:1889817]	2225.4	-0.675188	0.0840005	2.57588e-17	ENSMUSG00000118618.1	AC123856.1	transcribed_unprocessed_pseudogene	nuclear antigen Sp100 (Sp100) pseudogene	23.2872	-2.34187	0.625157	1.93276e-05	ENSMUSG00000059005.13	Hnrnpa3	protein_coding	heterogeneous nuclear ribonucleoprotein A3 [Source:MGI Symbol;Acc:MGI:1917171]	2581.97	-0.605969	0.143365	2.42331e-06
ENSMUSG00000004951.10	Hspb1	protein_coding	heat shock protein 1 [Source:MGI Symbol;Acc:MGI:96240]	216.788	1.29848	0.294035	1.04571e-06	ENSMUSG00000020393.16	Kremen1	protein_coding	kringle containing transmembrane protein 1 [Source:MGI Symbol;Acc:MGI:1933988]	798.25	0.377855	0.219257	0.0125622	ENSMUSG00000071550.14	Cfap44	protein_coding	cilia and flagella associated protein 44 [Source:MGI Symbol;Acc:MGI:1277238]	226.927	1.34208	0.399573	0.000107463	ENSMUSG00000030364.6	Clec2h	protein_coding	C-type lectin domain family 2, member h [Source:MGI Symbol;Acc:MGI:2136934]	461.548	-3.5998	0.450383	3.28828e-17	ENSMUSG00000026249.10	Serpine2	protein_coding	serine (or cysteine) peptidase inhibitor, clade E, member 2 [Source:MGI Symbol;Acc:MGI:101780]	193.871	1.78074	0.476758	2.01645e-05	ENSMUSG00000029370.10	Rassf6	protein_coding	Ras association (RalGDS/AF-6) domain family member 6 [Source:MGI Symbol;Acc:MGI:1920496]	447.688	-0.820067	0.194468	2.53518e-06
ENSMUSG00000029153.11	Ociad2	protein_coding	OCIA domain containing 2 [Source:MGI Symbol;Acc:MGI:1916377]	2135.89	0.583143	0.133308	1.10173e-06	ENSMUSG00000106631.2	Gm42669	protein_coding	predicted gene 42669 [Source:MGI Symbol;Acc:MGI:5662806]	27.9166	1.14971	0.668144	0.0128965	ENSMUSG00000025795.8	Rassf3	protein_coding	Ras association (RalGDS/AF-6) domain family member 3 [Source:MGI Symbol;Acc:MGI:2179722]	992.79	-0.557857	0.166106	0.000110623	ENSMUSG00000038007.14	Acer2	protein_coding	alkaline ceramidase 2 [Source:MGI Symbol;Acc:MGI:1920932]	611.517	1.20443	0.150994	4.08682e-17	ENSMUSG00000058756.13	Thra	protein_coding	thyroid hormone receptor alpha [Source:MGI Symbol;Acc:MGI:98742]	394.405	-0.489707	0.131506	2.10305e-05	ENSMUSG00000034312.15	Iqsec1	protein_coding	IQ motif and Sec7 domain 1 [Source:MGI Symbol;Acc:MGI:1196356]	1088.2	-0.606173	0.143775	2.64509e-06
ENSMUSG00000045625.5	Pigz	protein_coding	phosphatidylinositol glycan anchor biosynthesis, class Z [Source:MGI Symbol;Acc:MGI:2443822]	201.86	-1.09037	0.249944	1.16028e-06	ENSMUSG00000024805.16	Pcgf5	protein_coding	polycomb group ring finger 5 [Source:MGI Symbol;Acc:MGI:1923505]	1336.97	-0.295315	0.171706	0.0132243	ENSMUSG00000041298.15	Katnal1	protein_coding	katanin p60 subunit A-like 1 [Source:MGI Symbol;Acc:MGI:2387638]	3251.22	-0.210923	0.0629149	0.000113808	ENSMUSG00000020290.14	Xpo1	protein_coding	exportin 1 [Source:MGI Symbol;Acc:MGI:2144013]	1825.89	0.607452	0.0762384	4.92949e-17	ENSMUSG00000017721.15	Pigt	protein_coding	phosphatidylinositol glycan anchor biosynthesis, class T [Source:MGI Symbol;Acc:MGI:1926178]	555.285	-0.597829	0.161362	2.19614e-05	ENSMUSG00000071659.4	Hnrnpul2	protein_coding	heterogeneous nuclear ribonucleoprotein U-like 2 [Source:MGI Symbol;Acc:MGI:1915943]	1696.86	-0.377629	0.0897857	2.7589e-06
ENSMUSG00000062591.5	Tubb4a	protein_coding	tubulin, beta 4A class IVA [Source:MGI Symbol;Acc:MGI:107848]	3990.99	-0.974944	0.223609	1.21834e-06	ENSMUSG00000032625.14	Thsd7a	protein_coding	thrombospondin, type I, domain containing 7A [Source:MGI Symbol;Acc:MGI:2685683]	2592.61	0.453464	0.265139	0.0135545	ENSMUSG00000024601.9	Isoc1	protein_coding	isochorismatase domain containing 1 [Source:MGI Symbol;Acc:MGI:1913557]	783.18	0.757488	0.226139	0.000116968	ENSMUSG00000049115.15	Agtr1a	protein_coding	angiotensin II receptor, type 1a [Source:MGI Symbol;Acc:MGI:87964]	1680.5	-0.842663	0.105815	5.78433e-17	ENSMUSG00000100094.1	1810008I18Rik	lncRNA	RIKEN cDNA 1810008I18 gene [Source:MGI Symbol;Acc:MGI:1920875]	3200.79	-0.917353	0.247809	2.28859e-05	ENSMUSG00000024392.17	Bag6	protein_coding	BCL2-associated athanogene 6 [Source:MGI Symbol;Acc:MGI:1919439]	2158.42	-0.443616	0.105485	2.8705e-06
ENSMUSG00000042978.11	Sbk1	protein_coding	SH3-binding kinase 1 [Source:MGI Symbol;Acc:MGI:2135937]	2622.52	0.643684	0.148485	1.28361e-06	ENSMUSG00000070003.7	Ssbp4	protein_coding	single stranded DNA binding protein 4 [Source:MGI Symbol;Acc:MGI:1924150]	1907.15	0.206028	0.120466	0.0138777	ENSMUSG00000028871.7	Rspo1	protein_coding	R-spondin 1 [Source:MGI Symbol;Acc:MGI:2183426]	164.038	-0.973199	0.291165	0.000120176	ENSMUSG00000060703.12	Cd302	protein_coding	CD302 antigen [Source:MGI Symbol;Acc:MGI:1913455]	6569.17	0.576016	0.0725296	6.79335e-17	ENSMUSG00000001123.15	Lgals9	protein_coding	lectin, galactose binding, soluble 9 [Source:MGI Symbol;Acc:MGI:109496]	5385.54	-0.499061	0.134993	2.38131e-05	ENSMUSG00000041930.7	Fam222a	protein_coding	family with sequence similarity 222, member A [Source:MGI Symbol;Acc:MGI:3605543]	66.2635	-2.36237	0.562774	2.98459e-06
ENSMUSG00000040451.18	Sgms1	protein_coding	sphingomyelin synthase 1 [Source:MGI Symbol;Acc:MGI:2444110]	1580.72	0.316743	0.0732252	1.35087e-06	ENSMUSG00000054477.16	Kcnn2	protein_coding	potassium intermediate/small conductance calcium-activated channel, subfamily N, member 2 [Source:MGI Symbol;Acc:MGI:2153182]	886.251	-0.370749	0.218142	0.0142046	ENSMUSG00000063935.3	Zar1	protein_coding	zygote arrest 1 [Source:MGI Symbol;Acc:MGI:2180337]	10.5139	2.26291	0.67721	0.000123329	ENSMUSG00000117294.1	Gm49839	TEC	predicted gene, 49839 [Source:MGI Symbol;Acc:MGI:6270508]	110.928	3.37221	0.427723	8.40648e-17	ENSMUSG00000030101.15	Sumf1	protein_coding	sulfatase modifying factor 1 [Source:MGI Symbol;Acc:MGI:1889844]	922.666	0.365171	0.098943	2.47492e-05	ENSMUSG00000064655.1	Gm25788	snoRNA	predicted gene, 25788 [Source:MGI Symbol;Acc:MGI:5455565]	501.026	-0.786315	0.1884	3.11228e-06
ENSMUSG00000032997.16	Chpf	protein_coding	chondroitin polymerizing factor [Source:MGI Symbol;Acc:MGI:106576]	2124.31	0.316629	0.0733342	1.41966e-06	ENSMUSG00000050022.16	Amz1	protein_coding	archaelysin family metallopeptidase 1 [Source:MGI Symbol;Acc:MGI:2442258]	461.604	0.678832	0.402481	0.0145375	ENSMUSG00000023805.17	Synj2	protein_coding	synaptojanin 2 [Source:MGI Symbol;Acc:MGI:1201671]	2868.05	-0.554358	0.166013	0.000126452	ENSMUSG00000087382.7	Ctcflos	lncRNA	CCCTC-binding factor (zinc finger protein)-like, opposite strand [Source:MGI Symbol;Acc:MGI:1921411]	388.891	2.3621	0.299965	1.01172e-16	ENSMUSG00000047123.8	Ticam1	protein_coding	toll-like receptor adaptor molecule 1 [Source:MGI Symbol;Acc:MGI:2147032]	314.893	-0.590896	0.16068	2.57284e-05	ENSMUSG00000090086.7	AI480526	lncRNA	expressed sequence AI480526 [Source:MGI Symbol;Acc:MGI:2140910]	274.43	-0.782526	0.187692	3.24039e-06
ENSMUSG00000034738.8	Nostrin	protein_coding	nitric oxide synthase trafficker [Source:MGI Symbol;Acc:MGI:3606242]	100.512	1.12686	0.261722	1.49162e-06	ENSMUSG00000043857.16	Mgat5b	protein_coding	mannoside acetylglucosaminyltransferase 5, isoenzyme B [Source:MGI Symbol;Acc:MGI:3606200]	1881.56	0.376618	0.223768	0.0148671	ENSMUSG00000074264.12	Amy1	protein_coding	amylase 1, salivary [Source:MGI Symbol;Acc:MGI:88019]	523.529	0.584701	0.17542	0.000129607	ENSMUSG00000027605.18	Acss2	protein_coding	acyl-CoA synthetase short-chain family member 2 [Source:MGI Symbol;Acc:MGI:1890410]	12234.6	-2.12268	0.270238	1.20965e-16	ENSMUSG00000088529.1	Gm26083	scaRNA	predicted gene, 26083 [Source:MGI Symbol;Acc:MGI:5455860]	393.178	-0.972282	0.264583	2.67004e-05	ENSMUSG00000029714.11	Gigyf1	protein_coding	GRB10 interacting GYF protein 1 [Source:MGI Symbol;Acc:MGI:1888677]	428.799	-0.722162	0.173262	3.36666e-06
ENSMUSG00000035126.19	Wdr78	protein_coding	WD repeat domain 78 [Source:MGI Symbol;Acc:MGI:2385328]	614.892	0.553051	0.128535	1.56321e-06	ENSMUSG00000021047.7	Nova1	protein_coding	NOVA alternative splicing regulator 1 [Source:MGI Symbol;Acc:MGI:104297]	1218.82	-0.51553	0.307305	0.0151955	ENSMUSG00000007950.9	Abhd8	protein_coding	abhydrolase domain containing 8 [Source:MGI Symbol;Acc:MGI:1918946]	6918.12	-0.201297	0.0606327	0.000132912	ENSMUSG00000024978.11	Gpam	protein_coding	glycerol-3-phosphate acyltransferase, mitochondrial [Source:MGI Symbol;Acc:MGI:109162]	17291.5	-1.37998	0.176172	1.44245e-16	ENSMUSG00000103509.1	Gm38372	TEC	predicted gene, 38372 [Source:MGI Symbol;Acc:MGI:5611600]	519.507	-0.520728	0.142067	2.76982e-05	ENSMUSG00000026750.6	Psmb7	protein_coding	proteasome (prosome, macropain) subunit, beta type 7 [Source:MGI Symbol;Acc:MGI:107637]	3578.95	0.284315	0.068299	3.494e-06
ENSMUSG00000078307.3	AI593442	protein_coding	expressed sequence AI593442 [Source:MGI Symbol;Acc:MGI:2143099]	5420.77	-0.663897	0.154473	1.63526e-06	ENSMUSG00000033063.8	Cntnap3	protein_coding	contactin associated protein-like 3 [Source:MGI Symbol;Acc:MGI:3588199]	523.038	0.561618	0.336938	0.0155279	ENSMUSG00000020431.5	Adcy1	protein_coding	adenylate cyclase 1 [Source:MGI Symbol;Acc:MGI:99677]	34057.1	-0.73304	0.220916	0.000136179	ENSMUSG00000018340.13	Anxa6	protein_coding	annexin A6 [Source:MGI Symbol;Acc:MGI:88255]	4284.82	-0.532641	0.0680377	1.67938e-16	ENSMUSG00000032018.14	Sc5d	protein_coding	sterol-C5-desaturase [Source:MGI Symbol;Acc:MGI:1353611]	22057.8	-0.455073	0.124187	2.86804e-05	ENSMUSG00000034731.11	Dgkh	protein_coding	diacylglycerol kinase, eta [Source:MGI Symbol;Acc:MGI:2444188]	337.064	0.720017	0.173301	3.62452e-06
ENSMUSG00000035131.14	Brinp3	protein_coding	bone morphogenetic protein/retinoic acid inducible neural specific 3 [Source:MGI Symbol;Acc:MGI:2443035]	1581.2	-0.722836	0.168258	1.70658e-06	ENSMUSG00000108522.1	Gm44664	TEC	predicted gene 44664 [Source:MGI Symbol;Acc:MGI:5753240]	136.785	0.672299	0.407335	0.0158703	ENSMUSG00000046159.16	Chrm3	protein_coding	cholinergic receptor, muscarinic 3, cardiac [Source:MGI Symbol;Acc:MGI:88398]	1717.42	-0.844533	0.25507	0.000139499	ENSMUSG00000026409.14	Pfkfb2	protein_coding	6-phosphofructo-2-kinase/fructose-2,6-biphosphatase 2 [Source:MGI Symbol;Acc:MGI:107815]	1044.05	1.1918	0.15242	1.93096e-16	ENSMUSG00000074785.5	Plxnc1	protein_coding	plexin C1 [Source:MGI Symbol;Acc:MGI:1890127]	1355.3	0.781883	0.213579	2.96602e-05	ENSMUSG00000041164.15	Zmiz2	protein_coding	zinc finger, MIZ-type containing 2 [Source:MGI Symbol;Acc:MGI:106374]	237.927	-1.11028	0.268427	3.76622e-06
ENSMUSG00000070003.7	Ssbp4	protein_coding	single stranded DNA binding protein 4 [Source:MGI Symbol;Acc:MGI:1924150]	1907.15	0.414248	0.0965027	1.77781e-06	ENSMUSG00000040945.13	Rcc2	protein_coding	regulator of chromosome condensation 2 [Source:MGI Symbol;Acc:MGI:1919784]	2611.17	0.207766	0.12593	0.0162064	ENSMUSG00000020326.7	Ccng1	protein_coding	cyclin G1 [Source:MGI Symbol;Acc:MGI:102890]	3410.76	-0.441115	0.134011	0.000143084	ENSMUSG00000090264.1	Eif4ebp3	protein_coding	eukaryotic translation initiation factor 4E binding protein 3 [Source:MGI Symbol;Acc:MGI:1270847]	424.378	2.8627	0.366198	2.18135e-16	ENSMUSG00000092819.1	Gm23639	snoRNA	predicted gene, 23639 [Source:MGI Symbol;Acc:MGI:5453416]	59.1396	-0.911397	0.249147	3.06342e-05	ENSMUSG00000034382.14	AI661453	protein_coding	expressed sequence AI661453 [Source:MGI Symbol;Acc:MGI:2146908]	399.417	-1.01123	0.245066	3.91282e-06
ENSMUSG00000028035.13	Dnajb4	protein_coding	DnaJ heat shock protein family (Hsp40) member B4 [Source:MGI Symbol;Acc:MGI:1914285]	2298.89	0.454294	0.10599	1.85018e-06	ENSMUSG00000092837.1	Rpph1	ribozyme	ribonuclease P RNA component H1 [Source:MGI Symbol;Acc:MGI:1934664]	160181	-0.301373	0.183785	0.0165462	ENSMUSG00000021301.9	Hecw1	protein_coding	HECT, C2 and WW domain containing E3 ubiquitin protein ligase 1 [Source:MGI Symbol;Acc:MGI:2444115]	5895.34	-0.608727	0.1851	0.000146651	ENSMUSG00000004270.13	Lpcat3	protein_coding	lysophosphatidylcholine acyltransferase 3 [Source:MGI Symbol;Acc:MGI:1315211]	2452.19	-1.07603	0.137886	2.45718e-16	ENSMUSG00000024140.10	Epas1	protein_coding	endothelial PAS domain protein 1 [Source:MGI Symbol;Acc:MGI:109169]	5112.53	-0.415323	0.113554	3.15917e-05	ENSMUSG00000005089.15	Slc1a2	protein_coding	solute carrier family 1 (glial high affinity glutamate transporter), member 2 [Source:MGI Symbol;Acc:MGI:101931]	6291.15	1.07047	0.259719	4.06032e-06
ENSMUSG00000037235.13	Mxd4	protein_coding	Max dimerization protein 4 [Source:MGI Symbol;Acc:MGI:104991]	2970.11	0.417466	0.0974733	1.92248e-06	ENSMUSG00000024913.16	Lrp5	protein_coding	low density lipoprotein receptor-related protein 5 [Source:MGI Symbol;Acc:MGI:1278315]	192.056	0.288743	0.178099	0.0168985	ENSMUSG00000023927.15	Satb1	protein_coding	special AT-rich sequence binding protein 1 [Source:MGI Symbol;Acc:MGI:105084]	2943.23	-0.905353	0.278083	0.000150759	ENSMUSG00000052062.14	Pard3b	protein_coding	par-3 family cell polarity regulator beta [Source:MGI Symbol;Acc:MGI:1919301]	562.962	-1.01347	0.130212	2.77975e-16	ENSMUSG00000025533.15	Asl	protein_coding	argininosuccinate lyase [Source:MGI Symbol;Acc:MGI:88084]	13654.8	-0.438577	0.120154	3.25669e-05	ENSMUSG00000037331.15	Larp1	protein_coding	La ribonucleoprotein domain family, member 1 [Source:MGI Symbol;Acc:MGI:1890165]	5150.82	-0.670798	0.163544	4.22161e-06
ENSMUSG00000022255.16	Mtdh	protein_coding	metadherin [Source:MGI Symbol;Acc:MGI:1914404]	3848.33	-0.270431	0.0631564	1.99376e-06	ENSMUSG00000051768.9	Xrcc1	protein_coding	X-ray repair complementing defective repair in Chinese hamster cells 1 [Source:MGI Symbol;Acc:MGI:99137]	685.175	0.198528	0.12266	0.0172468	ENSMUSG00000030616.16	Sytl2	protein_coding	synaptotagmin-like 2 [Source:MGI Symbol;Acc:MGI:1933366]	2085.39	-0.756758	0.232572	0.000154821	ENSMUSG00000024981.6	Acsl5	protein_coding	acyl-CoA synthetase long-chain family member 5 [Source:MGI Symbol;Acc:MGI:1919129]	17467	-1.15865	0.149413	3.18279e-16	ENSMUSG00000032883.15	Acsl3	protein_coding	acyl-CoA synthetase long-chain family member 3 [Source:MGI Symbol;Acc:MGI:1921455]	1355.96	-0.699068	0.192453	3.36138e-05	ENSMUSG00000021782.14	Dlg5	protein_coding	discs large MAGUK scaffold protein 5 [Source:MGI Symbol;Acc:MGI:1918478]	196.929	-0.608472	0.148503	4.38346e-06
ENSMUSG00000006386.15	Tek	protein_coding	TEK receptor tyrosine kinase [Source:MGI Symbol;Acc:MGI:98664]	596.652	-0.433394	0.101323	2.06551e-06	ENSMUSG00000073725.8	Lmbrd1	protein_coding	LMBR1 domain containing 1 [Source:MGI Symbol;Acc:MGI:1915671]	4792.21	-0.187516	0.116021	0.0175908	ENSMUSG00000025077.13	Dclre1a	protein_coding	DNA cross-link repair 1A [Source:MGI Symbol;Acc:MGI:1930042]	351.555	-0.550818	0.169295	0.000158811	ENSMUSG00000029591.14	Ung	protein_coding	uracil DNA glycosylase [Source:MGI Symbol;Acc:MGI:109352]	199.516	2.11492	0.274125	3.73303e-16	ENSMUSG00000058056.16	Palld	protein_coding	palladin, cytoskeletal associated protein [Source:MGI Symbol;Acc:MGI:1919583]	1615.77	-0.600962	0.1656	3.46585e-05	ENSMUSG00000030340.16	Scnn1a	protein_coding	sodium channel, nonvoltage-gated 1 alpha [Source:MGI Symbol;Acc:MGI:101782]	338.956	-0.892217	0.218163	4.54899e-06
ENSMUSG00000070392.5	Gm20634	lncRNA	predicted gene 20634 [Source:MGI Symbol;Acc:MGI:5313081]	196.702	0.588524	0.137726	2.13762e-06	ENSMUSG00000028343.10	Erp44	protein_coding	endoplasmic reticulum protein 44 [Source:MGI Symbol;Acc:MGI:1923549]	800.809	-0.220954	0.137077	0.0179327	ENSMUSG00000115122.1	Gm49685	lncRNA	predicted gene, 49685 [Source:MGI Symbol;Acc:MGI:6215134]	186.125	-0.980634	0.301667	0.00016278	ENSMUSG00000029380.11	Cxcl1	protein_coding	chemokine (C-X-C motif) ligand 1 [Source:MGI Symbol;Acc:MGI:108068]	833.812	4.23321	0.551667	4.49461e-16	ENSMUSG00000034382.14	AI661453	protein_coding	expressed sequence AI661453 [Source:MGI Symbol;Acc:MGI:2146908]	399.417	-0.898111	0.247835	3.57107e-05	ENSMUSG00000027952.16	Pmvk	protein_coding	phosphomevalonate kinase [Source:MGI Symbol;Acc:MGI:1915853]	1914.82	-0.696282	0.170856	4.72453e-06
ENSMUSG00000117294.1	Gm49839	TEC	predicted gene, 49839 [Source:MGI Symbol;Acc:MGI:6270508]	76.9455	1.76291	0.414716	2.21789e-06	ENSMUSG00000068566.12	Myadm	protein_coding	myeloid-associated differentiation marker [Source:MGI Symbol;Acc:MGI:1355332]	499.714	-0.411193	0.258539	0.0182906	ENSMUSG00000053560.5	Ier2	protein_coding	immediate early response 2 [Source:MGI Symbol;Acc:MGI:104815]	141.764	-1.31874	0.406663	0.000166827	ENSMUSG00000074115.5	Saa1	protein_coding	serum amyloid A 1 [Source:MGI Symbol;Acc:MGI:98221]	7638.42	5.01699	0.655271	5.35447e-16	ENSMUSG00000015671.11	Psma2	protein_coding	proteasome (prosome, macropain) subunit, alpha type 2 [Source:MGI Symbol;Acc:MGI:104885]	2353.87	0.243091	0.0671518	3.67633e-05	ENSMUSG00000036985.12	Zdhhc9	protein_coding	zinc finger, DHHC domain containing 9 [Source:MGI Symbol;Acc:MGI:2444393]	1445.04	-0.519215	0.12748	4.89896e-06
ENSMUSG00000097164.2	Cep83os	lncRNA	centrosomal protein 83, opposite strand [Source:MGI Symbol;Acc:MGI:1914973]	1064.25	-0.422614	0.099429	2.29687e-06	ENSMUSG00000048878.6	Hexim1	protein_coding	hexamethylene bis-acetamide inducible 1 [Source:MGI Symbol;Acc:MGI:2385923]	1259.96	-0.142326	0.0902722	0.0186565	ENSMUSG00000017418.14	Arl5b	protein_coding	ADP-ribosylation factor-like 5B [Source:MGI Symbol;Acc:MGI:1923119]	1199.56	-0.322261	0.0994112	0.000170821	ENSMUSG00000068747.14	Sort1	protein_coding	sortilin 1 [Source:MGI Symbol;Acc:MGI:1338015]	1806.18	-1.24571	0.162924	6.27342e-16	ENSMUSG00000027792.11	Bche	protein_coding	butyrylcholinesterase [Source:MGI Symbol;Acc:MGI:894278]	4945.42	-0.329366	0.0913309	3.78711e-05	ENSMUSG00000028788.14	Ptp4a2	protein_coding	protein tyrosine phosphatase 4a2 [Source:MGI Symbol;Acc:MGI:1277117]	4673.25	0.525317	0.129097	5.07364e-06
ENSMUSG00000014361.5	Mertk	protein_coding	MER proto-oncogene tyrosine kinase [Source:MGI Symbol;Acc:MGI:96965]	1180.96	0.764844	0.180419	2.37943e-06	ENSMUSG00000031256.11	Cstf2	protein_coding	cleavage stimulation factor, 3' pre-RNA subunit 2 [Source:MGI Symbol;Acc:MGI:1343054]	3392.46	-0.171233	0.108966	0.0190211	ENSMUSG00000028195.4	Ccn1	protein_coding	cellular communication network factor 1 [Source:MGI Symbol;Acc:MGI:88613]	138.914	-1.46556	0.454499	0.00017508	ENSMUSG00000000441.17	Raf1	protein_coding	v-raf-leukemia viral oncogene 1 [Source:MGI Symbol;Acc:MGI:97847]	4074.51	-0.611221	0.0800378	7.24744e-16	ENSMUSG00000038604.9	Ripor1	protein_coding	RHO family interacting cell polarization regulator 1 [Source:MGI Symbol;Acc:MGI:1922937]	192.898	-0.670885	0.186282	3.89855e-05	ENSMUSG00000022847.15	Thpo	protein_coding	thrombopoietin [Source:MGI Symbol;Acc:MGI:101875]	95.7072	-0.965988	0.238297	5.26005e-06
ENSMUSG00000027333.18	Smox	protein_coding	spermine oxidase [Source:MGI Symbol;Acc:MGI:2445356]	1036.26	0.5797	0.136852	2.46199e-06	ENSMUSG00000009628.14	Tex15	protein_coding	testis expressed gene 15 [Source:MGI Symbol;Acc:MGI:1934816]	179.522	0.811533	0.51993	0.0193905	ENSMUSG00000028546.17	Elavl4	protein_coding	ELAV like RNA binding protein 4 [Source:MGI Symbol;Acc:MGI:107427]	2572.59	-0.346396	0.107482	0.000179297	ENSMUSG00000033102.15	Cdc14b	protein_coding	CDC14 cell division cycle 14B [Source:MGI Symbol;Acc:MGI:2441808]	1578.81	-1.22471	0.161473	8.71048e-16	ENSMUSG00000031029.6	Eif3f	protein_coding	eukaryotic translation initiation factor 3, subunit F [Source:MGI Symbol;Acc:MGI:1913335]	777.162	-0.573625	0.159318	4.00847e-05	ENSMUSG00000034218.16	Atm	protein_coding	ataxia telangiectasia mutated [Source:MGI Symbol;Acc:MGI:107202]	1170.86	0.486726	0.120515	5.45831e-06
ENSMUSG00000015656.17	Hspa8	protein_coding	heat shock protein 8 [Source:MGI Symbol;Acc:MGI:105384]	81022.7	0.41435	0.0981314	2.54948e-06	ENSMUSG00000031928.15	Mre11a	protein_coding	MRE11A homolog A, double strand break repair nuclease [Source:MGI Symbol;Acc:MGI:1100512]	555.936	0.316346	0.20327	0.019758	ENSMUSG00000021587.5	Pcsk1	protein_coding	proprotein convertase subtilisin/kexin type 1 [Source:MGI Symbol;Acc:MGI:97511]	2444.34	-0.538756	0.16723	0.00018346	ENSMUSG00000026179.14	Pnkd	protein_coding	paroxysmal nonkinesiogenic dyskinesia [Source:MGI Symbol;Acc:MGI:1930773]	1214.89	-0.711328	0.0938674	1.02262e-15	ENSMUSG00000029860.16	Zyx	protein_coding	zyxin [Source:MGI Symbol;Acc:MGI:103072]	462.48	-0.642275	0.178387	4.11642e-05	ENSMUSG00000001123.15	Lgals9	protein_coding	lectin, galactose binding, soluble 9 [Source:MGI Symbol;Acc:MGI:109496]	5385.54	-0.54033	0.133814	5.65382e-06
ENSMUSG00000045534.4	Kcna5	protein_coding	potassium voltage-gated channel, shaker-related subfamily, member 5 [Source:MGI Symbol;Acc:MGI:96662]	198.189	2.31844	0.552069	2.64698e-06	ENSMUSG00000096718.2	Zfp781	protein_coding	zinc finger protein 781 [Source:MGI Symbol;Acc:MGI:3696710]	367.474	-0.322423	0.207454	0.0201212	ENSMUSG00000042675.15	Ypel3	protein_coding	yippee like 3 [Source:MGI Symbol;Acc:MGI:1913340]	1893.83	-0.38142	0.118512	0.000187614	ENSMUSG00000029630.15	Cyp3a25	protein_coding	cytochrome P450, family 3, subfamily a, polypeptide 25 [Source:MGI Symbol;Acc:MGI:1930638]	16091.2	-2.00126	0.264451	1.18466e-15	ENSMUSG00000021127.7	Zfp36l1	protein_coding	zinc finger protein 36, C3H type-like 1 [Source:MGI Symbol;Acc:MGI:107946]	2010.72	-0.90408	0.252453	4.23341e-05	ENSMUSG00000040463.16	Mybbp1a	protein_coding	MYB binding protein (P160) 1a [Source:MGI Symbol;Acc:MGI:106181]	1579.99	-0.506206	0.12595	5.86602e-06
ENSMUSG00000056458.16	Mok	protein_coding	MOK protein kinase [Source:MGI Symbol;Acc:MGI:1336881]	284.546	0.526879	0.125471	2.74292e-06	ENSMUSG00000052229.5	Gpr17	protein_coding	G protein-coupled receptor 17 [Source:MGI Symbol;Acc:MGI:3584514]	1356.61	-0.281941	0.182931	0.0204918	ENSMUSG00000007653.12	Gabrb2	protein_coding	gamma-aminobutyric acid (GABA) A receptor, subunit beta 2 [Source:MGI Symbol;Acc:MGI:95620]	7502	-0.24683	0.0769254	0.000191892	ENSMUSG00000024899.7	Papss2	protein_coding	3'-phosphoadenosine 5'-phosphosulfate synthase 2 [Source:MGI Symbol;Acc:MGI:1330223]	4294.9	-1.44201	0.190561	1.34432e-15	ENSMUSG00000102349.1	Gm37376	TEC	predicted gene, 37376 [Source:MGI Symbol;Acc:MGI:5610604]	57.18	-1.14527	0.320027	4.34978e-05	ENSMUSG00000037326.10	Capn15	protein_coding	calpain 15 [Source:MGI Symbol;Acc:MGI:1355075]	480.617	-0.547747	0.136754	6.09011e-06
ENSMUSG00000021750.16	Fam107a	protein_coding	family with sequence similarity 107, member A [Source:MGI Symbol;Acc:MGI:3041256]	10876.7	0.569775	0.135774	2.83858e-06	ENSMUSG00000042425.18	Frmpd3	protein_coding	FERM and PDZ domain containing 3 [Source:MGI Symbol;Acc:MGI:3646547]	535.769	-0.417453	0.277602	0.0208974	ENSMUSG00000043673.11	Kcns3	protein_coding	potassium voltage-gated channel, delayed-rectifier, subfamily S, member 3 [Source:MGI Symbol;Acc:MGI:1098804]	245.504	-0.719829	0.224572	0.000196163	ENSMUSG00000053113.3	Socs3	protein_coding	suppressor of cytokine signaling 3 [Source:MGI Symbol;Acc:MGI:1201791]	365.371	2.4471	0.323425	1.50244e-15	ENSMUSG00000008734.9	Gprc5b	protein_coding	G protein-coupled receptor, family C, group 5, member B [Source:MGI Symbol;Acc:MGI:1927596]	23.2311	-2.24839	0.628719	4.46558e-05	ENSMUSG00000005672.12	Kit	protein_coding	KIT proto-oncogene receptor tyrosine kinase [Source:MGI Symbol;Acc:MGI:96677]	240.531	1.00582	0.25193	6.32555e-06
ENSMUSG00000027550.14	Lrrcc1	protein_coding	leucine rich repeat and coiled-coil domain containing 1 [Source:MGI Symbol;Acc:MGI:1918960]	1004.5	-0.49388	0.117815	2.93496e-06	ENSMUSG00000045671.17	Spred2	protein_coding	sprouty-related EVH1 domain containing 2 [Source:MGI Symbol;Acc:MGI:2150019]	947.951	-0.438173	0.294714	0.0213153	ENSMUSG00000074657.5	Kif5a	protein_coding	kinesin family member 5A [Source:MGI Symbol;Acc:MGI:109564]	56834.4	-0.305824	0.0954463	0.000200384	ENSMUSG00000040105.3	Plpp6	protein_coding	phospholipid phosphatase 6 [Source:MGI Symbol;Acc:MGI:1921661]	385.146	-0.869475	0.115034	1.66817e-15	ENSMUSG00000028367.5	Txn1	protein_coding	thioredoxin 1 [Source:MGI Symbol;Acc:MGI:98874]	4487.67	0.238275	0.0672013	4.59816e-05	ENSMUSG00000105315.1	Gm18635	processed_pseudogene	predicted gene, 18635 [Source:MGI Symbol;Acc:MGI:5010820]	150.648	0.989217	0.247835	6.55811e-06
ENSMUSG00000050211.14	Pla2g4e	protein_coding	phospholipase A2, group IVE [Source:MGI Symbol;Acc:MGI:1919144]	288.413	-0.961028	0.230229	3.03944e-06	ENSMUSG00000052751.16	Repin1	protein_coding	replication initiator 1 [Source:MGI Symbol;Acc:MGI:1889817]	1337.64	0.165802	0.115455	0.0217864	ENSMUSG00000040003.18	Magi2	protein_coding	membrane associated guanylate kinase, WW and PDZ domain containing 2 [Source:MGI Symbol;Acc:MGI:1354953]	4577.36	-0.304295	0.0951963	0.000204689	ENSMUSG00000023045.13	Soat2	protein_coding	sterol O-acyltransferase 2 [Source:MGI Symbol;Acc:MGI:1332226]	1073.95	-1.24957	0.165956	1.87505e-15	ENSMUSG00000030826.19	Bcat2	protein_coding	branched chain aminotransferase 2, mitochondrial [Source:MGI Symbol;Acc:MGI:1276534]	483.417	-0.559444	0.158089	4.73294e-05	ENSMUSG00000021775.11	Nr1d2	protein_coding	nuclear receptor subfamily 1, group D, member 2 [Source:MGI Symbol;Acc:MGI:2449205]	2854.35	1.30343	0.327021	6.79353e-06
ENSMUSG00000030048.5	Gkn3	protein_coding	gastrokine 3 [Source:MGI Symbol;Acc:MGI:1916138]	45.9826	-1.72208	0.413147	3.14557e-06	ENSMUSG00000038886.10	Man2a2	protein_coding	mannosidase 2, alpha 2 [Source:MGI Symbol;Acc:MGI:2150656]	7717.05	0.178922	0.130234	0.0223291	ENSMUSG00000036502.14	Tmem255a	protein_coding	transmembrane protein 255A [Source:MGI Symbol;Acc:MGI:3045722]	584.194	1.25345	0.393168	0.000209098	ENSMUSG00000113387.1	Gm31508	lncRNA	predicted gene, 31508 [Source:MGI Symbol;Acc:MGI:5590667]	219.002	-2.66525	0.354529	2.09913e-15	ENSMUSG00000000594.7	Gm2a	protein_coding	GM2 ganglioside activator protein [Source:MGI Symbol;Acc:MGI:95762]	3761.63	-0.54072	0.153126	4.87044e-05	ENSMUSG00000028793.15	Rnf19b	protein_coding	ring finger protein 19B [Source:MGI Symbol;Acc:MGI:1922484]	1020.12	0.459028	0.11675	7.09852e-06
ENSMUSG00000020484.19	Xbp1	protein_coding	X-box binding protein 1 [Source:MGI Symbol;Acc:MGI:98970]	2868.45	0.401642	0.0965114	3.25374e-06	ENSMUSG00000107000.1	Gm43481	TEC	predicted gene 43481 [Source:MGI Symbol;Acc:MGI:5663618]	215.378	0.415532	0.306857	0.022889	ENSMUSG00000043557.16	Mdga1	protein_coding	MAM domain containing glycosylphosphatidylinositol anchor 1 [Source:MGI Symbol;Acc:MGI:1922012]	537.144	1.0284	0.322675	0.000213452	ENSMUSG00000117310.2	Ptp4a1	protein_coding	protein tyrosine phosphatase 4a1 [Source:MGI Symbol;Acc:MGI:1277096]	4371.53	0.931279	0.123956	2.32819e-15	ENSMUSG00000042010.16	Acacb	protein_coding	acetyl-Coenzyme A carboxylase beta [Source:MGI Symbol;Acc:MGI:2140940]	7031.62	-0.963919	0.273157	5.0072e-05	ENSMUSG00000020483.14	Dynll2	protein_coding	dynein light chain LC8-type 2 [Source:MGI Symbol;Acc:MGI:1915347]	988.478	-0.591355	0.150503	7.40209e-06
ENSMUSG00000063632.6	Sox11	protein_coding	SRY (sex determining region Y)-box 11 [Source:MGI Symbol;Acc:MGI:98359]	1072.24	0.839222	0.202717	3.3734e-06	ENSMUSG00000010803.13	Gabra1	protein_coding	gamma-aminobutyric acid (GABA) A receptor, subunit alpha 1 [Source:MGI Symbol;Acc:MGI:95613]	10607.5	-0.236314	0.176095	0.0234561	ENSMUSG00000069516.8	Lyz2	protein_coding	lysozyme 2 [Source:MGI Symbol;Acc:MGI:96897]	264.37	0.587865	0.185158	0.000217993	ENSMUSG00000026072.12	Il1r1	protein_coding	interleukin 1 receptor, type I [Source:MGI Symbol;Acc:MGI:96545]	1442.34	2.24434	0.299515	2.59317e-15	ENSMUSG00000019437.17	Tlcd1	protein_coding	TLC domain containing 1 [Source:MGI Symbol;Acc:MGI:1915572]	1149.1	-0.486605	0.138024	5.14385e-05	ENSMUSG00000096243.1	Gm24265	snRNA	predicted gene, 24265 [Source:MGI Symbol;Acc:MGI:5454042]	3322.04	-1.0006	0.254769	7.70311e-06
ENSMUSG00000094655.1	Gm25360	snRNA	predicted gene, 25360 [Source:MGI Symbol;Acc:MGI:5455137]	287.398	-0.932816	0.225383	3.49175e-06	ENSMUSG00000042604.5	Kcna4	protein_coding	potassium voltage-gated channel, shaker-related subfamily, member 4 [Source:MGI Symbol;Acc:MGI:96661]	2955.56	0.326044	0.243846	0.0240203	ENSMUSG00000090935.10	Synj2bp	protein_coding	synaptojanin 2 binding protein [Source:MGI Symbol;Acc:MGI:1344347]	2043.11	-0.221726	0.0701335	0.000222757	ENSMUSG00000028412.17	Slc44a1	protein_coding	solute carrier family 44, member 1 [Source:MGI Symbol;Acc:MGI:2140592]	2676.62	-1.06663	0.142376	2.85724e-15	ENSMUSG00000028788.14	Ptp4a2	protein_coding	protein tyrosine phosphatase 4a2 [Source:MGI Symbol;Acc:MGI:1277117]	4673.25	0.460529	0.130726	5.28e-05	ENSMUSG00000034341.17	Wbp2	protein_coding	WW domain binding protein 2 [Source:MGI Symbol;Acc:MGI:104709]	1038.43	-0.316769	0.0806717	8.00032e-06
ENSMUSG00000028967.10	Errfi1	protein_coding	ERBB receptor feedback inhibitor 1 [Source:MGI Symbol;Acc:MGI:1921405]	1043.02	0.401233	0.0969529	3.60835e-06	ENSMUSG00000003135.15	Cnot11	protein_coding	CCR4-NOT transcription complex, subunit 11 [Source:MGI Symbol;Acc:MGI:106580]	811.121	0.165626	0.127165	0.0246233	ENSMUSG00000066357.6	Wdr6	protein_coding	WD repeat domain 6 [Source:MGI Symbol;Acc:MGI:1930140]	4822.37	0.942302	0.298631	0.000227579	ENSMUSG00000070044.15	Fam149a	protein_coding	family with sequence similarity 149, member A [Source:MGI Symbol;Acc:MGI:2387177]	1047.72	-0.822107	0.109799	3.12621e-15	ENSMUSG00000004263.15	Atn1	protein_coding	atrophin 1 [Source:MGI Symbol;Acc:MGI:104725]	125.819	-1.27687	0.36274	5.41577e-05	ENSMUSG00000019437.17	Tlcd1	protein_coding	TLC domain containing 1 [Source:MGI Symbol;Acc:MGI:1915572]	1149.1	-0.536231	0.136788	8.30237e-06
ENSMUSG00000109378.1	Gm49396	protein_coding	predicted gene, 49396 [Source:MGI Symbol;Acc:MGI:6121629]	301.521	0.590805	0.143026	3.72794e-06	ENSMUSG00000054003.13	Tdrd9	protein_coding	tudor domain containing 9 [Source:MGI Symbol;Acc:MGI:1921941]	27.812	1.37979	1.06152	0.0252201	ENSMUSG00000046449.15	Nexmif	protein_coding	neurite extension and migration factor [Source:MGI Symbol;Acc:MGI:2148050]	3652.7	0.33409	0.106773	0.000232946	ENSMUSG00000028716.15	Pdzk1ip1	protein_coding	PDZK1 interacting protein 1 [Source:MGI Symbol;Acc:MGI:1914432]	82.4523	-2.09644	0.280562	3.42603e-15	ENSMUSG00000036620.14	Mgat4b	protein_coding	mannoside acetylglucosaminyltransferase 4, isoenzyme B [Source:MGI Symbol;Acc:MGI:2143974]	430.896	-0.482612	0.13783	5.56219e-05	ENSMUSG00000029458.14	Brap	protein_coding	BRCA1 associated protein [Source:MGI Symbol;Acc:MGI:1919649]	5255.9	0.46734	0.119231	8.60025e-06
ENSMUSG00000068735.14	Trp53i11	protein_coding	transformation related protein 53 inducible protein 11 [Source:MGI Symbol;Acc:MGI:2670995]	1370.52	0.869268	0.210523	3.84664e-06	ENSMUSG00000041354.16	Rgl2	protein_coding	ral guanine nucleotide dissociation stimulator-like 2 [Source:MGI Symbol;Acc:MGI:107483]	1173.35	0.141501	0.110581	0.0258358	ENSMUSG00000043257.15	Pigv	protein_coding	phosphatidylinositol glycan anchor biosynthesis, class V [Source:MGI Symbol;Acc:MGI:2442480]	187.092	0.506814	0.161993	0.000238234	ENSMUSG00000031924.4	Cyb5b	protein_coding	cytochrome b5 type B [Source:MGI Symbol;Acc:MGI:1913677]	21261.8	-0.707407	0.0949701	3.7842e-15	ENSMUSG00000040463.16	Mybbp1a	protein_coding	MYB binding protein (P160) 1a [Source:MGI Symbol;Acc:MGI:106181]	1579.99	-0.443284	0.127272	5.71983e-05	ENSMUSG00000038384.16	Setd1b	protein_coding	SET domain containing 1B [Source:MGI Symbol;Acc:MGI:2652820]	358.195	-0.966644	0.246632	8.89361e-06
ENSMUSG00000000787.12	Ddx3x	protein_coding	DEAD/H (Asp-Glu-Ala-Asp/His) box polypeptide 3, X-linked [Source:MGI Symbol;Acc:MGI:103064]	7738.67	-0.22045	0.0535586	3.97205e-06	ENSMUSG00000034336.3	Ina	protein_coding	internexin neuronal intermediate filament protein, alpha [Source:MGI Symbol;Acc:MGI:96568]	1692.91	-0.305252	0.244819	0.0264894	ENSMUSG00000097596.1	Gm26673	lncRNA	predicted gene, 26673 [Source:MGI Symbol;Acc:MGI:5477167]	43.8252	-1.12476	0.359907	0.000243522	ENSMUSG00000034111.6	Tmed8	protein_coding	transmembrane p24 trafficking protein 8 [Source:MGI Symbol;Acc:MGI:1923480]	278.702	1.10636	0.148775	4.17386e-15	ENSMUSG00000090306.5	Adh6-ps1	transcribed_unprocessed_pseudogene	alcohol dehydrogenase 6 (class V), pseudogene 1 [Source:MGI Symbol;Acc:MGI:1918999]	2819.24	0.984628	0.283569	5.88312e-05	ENSMUSG00000033970.15	Rfc3	protein_coding	replication factor C (activator 1) 3 [Source:MGI Symbol;Acc:MGI:1916513]	199.372	0.634956	0.162258	9.19148e-06
ENSMUSG00000031558.15	Slit2	protein_coding	slit guidance ligand 2 [Source:MGI Symbol;Acc:MGI:1315205]	2065.69	-0.41067	0.099892	4.09877e-06	ENSMUSG00000030043.11	Tacr1	protein_coding	tachykinin receptor 1 [Source:MGI Symbol;Acc:MGI:98475]	125.962	0.671906	0.540389	0.0271376	ENSMUSG00000016494.9	Cd34	protein_coding	CD34 antigen [Source:MGI Symbol;Acc:MGI:88329]	2082.42	-1.0462	0.334962	0.000248768	ENSMUSG00000074622.4	Mafb	protein_coding	v-maf musculoaponeurotic fibrosarcoma oncogene family, protein B (avian) [Source:MGI Symbol;Acc:MGI:104555]	824.424	2.18293	0.293638	4.56476e-15	ENSMUSG00000026669.14	Mcm10	protein_coding	minichromosome maintenance 10 replication initiation factor [Source:MGI Symbol;Acc:MGI:1917274]	2356.4	0.739591	0.213708	6.05287e-05	ENSMUSG00000046785.8	Epm2aip1	protein_coding	EPM2A (laforin) interacting protein 1 [Source:MGI Symbol;Acc:MGI:1925031]	1524.87	-0.367866	0.0940141	9.48509e-06
ENSMUSG00000024843.15	Chka	protein_coding	choline kinase alpha [Source:MGI Symbol;Acc:MGI:107760]	2605.97	0.39233	0.0956307	4.22942e-06	ENSMUSG00000047907.11	Tshz2	protein_coding	teashirt zinc finger family member 2 [Source:MGI Symbol;Acc:MGI:2153084]	1213.56	-0.710803	0.574444	0.0277843	ENSMUSG00000033316.14	Galnt9	protein_coding	polypeptide N-acetylgalactosaminyltransferase 9 [Source:MGI Symbol;Acc:MGI:2677965]	2058.41	-0.678364	0.217201	0.000253933	ENSMUSG00000107516.1	Gm30784	lncRNA	predicted gene, 30784 [Source:MGI Symbol;Acc:MGI:5589943]	81.1065	-2.88873	0.388823	4.96454e-15	ENSMUSG00000002297.16	Dbf4	protein_coding	DBF4 zinc finger [Source:MGI Symbol;Acc:MGI:1351328]	119.699	0.825212	0.238487	6.22037e-05	ENSMUSG00000000552.10	Zfp385a	protein_coding	zinc finger protein 385A [Source:MGI Symbol;Acc:MGI:1352495]	83.6214	-1.0976	0.280685	9.77772e-06
ENSMUSG00000022306.9	Zfpm2	protein_coding	zinc finger protein, multitype 2 [Source:MGI Symbol;Acc:MGI:1334444]	464.749	-0.946673	0.230902	4.35989e-06	ENSMUSG00000022856.9	Tmem41a	protein_coding	transmembrane protein 41a [Source:MGI Symbol;Acc:MGI:1913914]	311.066	0.299761	0.243983	0.0284337	ENSMUSG00000040151.9	Hs2st1	protein_coding	heparan sulfate 2-O-sulfotransferase 1 [Source:MGI Symbol;Acc:MGI:1346049]	2749.36	-0.32669	0.104756	0.00025913	ENSMUSG00000046949.16	Nqo2	protein_coding	N-ribosyldihydronicotinamide quinone reductase 2 [Source:MGI Symbol;Acc:MGI:104513]	3470.14	-0.851058	0.114882	5.43352e-15	ENSMUSG00000026510.10	Trp53bp2	protein_coding	transformation related protein 53 binding protein 2 [Source:MGI Symbol;Acc:MGI:2138319]	426.752	-0.469144	0.136006	6.39392e-05	ENSMUSG00000035772.11	Mrps2	protein_coding	mitochondrial ribosomal protein S2 [Source:MGI Symbol;Acc:MGI:2153089]	854.118	-0.310834	0.0796178	1.00755e-05
ENSMUSG00000104415.1	Gm37069	TEC	predicted gene, 37069 [Source:MGI Symbol;Acc:MGI:5610297]	74.6954	1.32387	0.324157	4.49981e-06	ENSMUSG00000062866.16	Phactr2	protein_coding	phosphatase and actin regulator 2 [Source:MGI Symbol;Acc:MGI:2446138]	1161.02	0.341771	0.283565	0.0291078	ENSMUSG00000034271.16	Jdp2	protein_coding	Jun dimerization protein 2 [Source:MGI Symbol;Acc:MGI:1932093]	1109.95	-0.557445	0.178915	0.000264314	ENSMUSG00000021823.10	Vcl	protein_coding	vinculin [Source:MGI Symbol;Acc:MGI:98927]	2295.59	-0.561272	0.0759526	5.96984e-15	ENSMUSG00000018932.9	Map2k3	protein_coding	mitogen-activated protein kinase kinase 3 [Source:MGI Symbol;Acc:MGI:1346868]	1009.38	-0.478198	0.139472	6.58241e-05	ENSMUSG00000024978.11	Gpam	protein_coding	glycerol-3-phosphate acyltransferase, mitochondrial [Source:MGI Symbol;Acc:MGI:109162]	17291.5	-0.714764	0.183432	1.03802e-05
ENSMUSG00000064329.13	Scn1a	protein_coding	sodium channel, voltage-gated, type I, alpha [Source:MGI Symbol;Acc:MGI:98246]	10485.3	-0.493821	0.121109	4.64248e-06	ENSMUSG00000040860.16	Crocc	protein_coding	ciliary rootlet coiled-coil, rootletin [Source:MGI Symbol;Acc:MGI:3529431]	2445.78	0.335734	0.278619	0.0297719	ENSMUSG00000037996.17	Slc24a2	protein_coding	solute carrier family 24 (sodium/potassium/calcium exchanger), member 2 [Source:MGI Symbol;Acc:MGI:1923626]	30083.2	-0.592543	0.190922	0.000269717	ENSMUSG00000024236.18	Svil	protein_coding	supervillin [Source:MGI Symbol;Acc:MGI:2147319]	2243.06	-1.25842	0.170459	6.52975e-15	ENSMUSG00000027605.18	Acss2	protein_coding	acyl-CoA synthetase short-chain family member 2 [Source:MGI Symbol;Acc:MGI:1890410]	12234.6	-0.984713	0.287535	6.77143e-05	ENSMUSG00000039005.13	Tlr4	protein_coding	toll-like receptor 4 [Source:MGI Symbol;Acc:MGI:96824]	202.316	0.669927	0.172068	1.06852e-05
ENSMUSG00000049336.16	Tenm2	protein_coding	teneurin transmembrane protein 2 [Source:MGI Symbol;Acc:MGI:1345184]	2810.77	-1.02636	0.252054	4.78716e-06	ENSMUSG00000017418.14	Arl5b	protein_coding	ADP-ribosylation factor-like 5B [Source:MGI Symbol;Acc:MGI:1923119]	1199.56	-0.170362	0.141899	0.0304322	ENSMUSG00000009628.14	Tex15	protein_coding	testis expressed gene 15 [Source:MGI Symbol;Acc:MGI:1934816]	179.522	1.30411	0.420691	0.000275129	ENSMUSG00000020893.17	Per1	protein_coding	period circadian clock 1 [Source:MGI Symbol;Acc:MGI:1098283]	285.078	3.48893	0.473288	7.13215e-15	ENSMUSG00000059005.13	Hnrnpa3	protein_coding	heterogeneous nuclear ribonucleoprotein A3 [Source:MGI Symbol;Acc:MGI:1917171]	2581.97	-0.498564	0.14583	6.96272e-05	ENSMUSG00000065637.1	Gm26397	snoRNA	predicted gene, 26397 [Source:MGI Symbol;Acc:MGI:5456174]	314.117	-0.737317	0.190031	1.10073e-05
ENSMUSG00000034317.14	Trim59	protein_coding	tripartite motif-containing 59 [Source:MGI Symbol;Acc:MGI:1914199]	294.454	-1.21365	0.29844	4.93378e-06	ENSMUSG00000026201.12	Stk16	protein_coding	serine/threonine kinase 16 [Source:MGI Symbol;Acc:MGI:1313271]	1180.9	0.135955	0.113535	0.031087	ENSMUSG00000032564.16	Cpne4	protein_coding	copine IV [Source:MGI Symbol;Acc:MGI:1921270]	1864.17	0.639766	0.206717	0.000280585	ENSMUSG00000024750.11	Zfand5	protein_coding	zinc finger, AN1-type domain 5 [Source:MGI Symbol;Acc:MGI:1278334]	2106.37	-0.681767	0.0925664	7.75775e-15	ENSMUSG00000045319.13	Proser2	protein_coding	proline and serine rich 2 [Source:MGI Symbol;Acc:MGI:2442238]	672.593	-0.498608	0.145977	7.15389e-05	ENSMUSG00000111250.1	Gm47818	lncRNA	predicted gene, 47818 [Source:MGI Symbol;Acc:MGI:6097006]	8.16429	-3.57093	0.922312	1.13383e-05
ENSMUSG00000029754.13	Dlx6	protein_coding	distal-less homeobox 6 [Source:MGI Symbol;Acc:MGI:101927]	151.561	1.45185	0.35711	5.07901e-06	ENSMUSG00000091243.2	Vgll3	protein_coding	vestigial like family member 3 [Source:MGI Symbol;Acc:MGI:1920819]	137.601	-0.779414	0.652414	0.0317361	ENSMUSG00000038026.12	Kcnj9	protein_coding	potassium inwardly-rectifying channel, subfamily J, member 9 [Source:MGI Symbol;Acc:MGI:108007]	4621.59	-0.453184	0.146618	0.000286059	ENSMUSG00000117485.1	Gm19696	lncRNA	predicted gene, 19696 [Source:MGI Symbol;Acc:MGI:5011881]	356.572	-1.36765	0.185984	8.43499e-15	ENSMUSG00000024978.11	Gpam	protein_coding	glycerol-3-phosphate acyltransferase, mitochondrial [Source:MGI Symbol;Acc:MGI:109162]	17291.5	-0.634528	0.186089	7.3474e-05	ENSMUSG00000057666.18	Gapdh	protein_coding	glyceraldehyde-3-phosphate dehydrogenase [Source:MGI Symbol;Acc:MGI:95640]	17545.4	-0.375309	0.0969702	1.16665e-05
ENSMUSG00000039059.11	Hrh3	protein_coding	histamine receptor H3 [Source:MGI Symbol;Acc:MGI:2139279]	1461.86	0.642543	0.158527	5.23189e-06	ENSMUSG00000027276.7	Jag1	protein_coding	jagged 1 [Source:MGI Symbol;Acc:MGI:1095416]	334.659	0.30552	0.259725	0.0324027	ENSMUSG00000039195.4	1110008P14Rik	protein_coding	RIKEN cDNA 1110008P14 gene [Source:MGI Symbol;Acc:MGI:1920987]	2148.6	-0.86915	0.281522	0.000291543	ENSMUSG00000054008.9	Ndst1	protein_coding	N-deacetylase/N-sulfotransferase (heparan glucosaminyl) 1 [Source:MGI Symbol;Acc:MGI:104719]	8304.55	-0.567898	0.077341	9.16357e-15	ENSMUSG00000028716.15	Pdzk1ip1	protein_coding	PDZK1 interacting protein 1 [Source:MGI Symbol;Acc:MGI:1914432]	82.4523	-0.938397	0.275829	7.54503e-05	ENSMUSG00000024900.5	Cpt1a	protein_coding	carnitine palmitoyltransferase 1a, liver [Source:MGI Symbol;Acc:MGI:1098296]	12466.7	0.515458	0.133302	1.19958e-05
ENSMUSG00000034412.13	Tbc1d10a	protein_coding	TBC1 domain family, member 10a [Source:MGI Symbol;Acc:MGI:2144164]	720.549	0.394057	0.0973223	5.38593e-06	ENSMUSG00000037747.9	Phyhipl	protein_coding	phytanoyl-CoA hydroxylase interacting protein-like [Source:MGI Symbol;Acc:MGI:1918161]	1475.36	-0.266197	0.229777	0.0330864	ENSMUSG00000010803.13	Gabra1	protein_coding	gamma-aminobutyric acid (GABA) A receptor, subunit alpha 1 [Source:MGI Symbol;Acc:MGI:95613]	10607.5	-0.407041	0.131921	0.00029699	ENSMUSG00000062480.12	Acat3	protein_coding	acetyl-Coenzyme A acetyltransferase 3 [Source:MGI Symbol;Acc:MGI:109182]	10450.8	-0.720296	0.0982443	9.9491e-15	ENSMUSG00000058806.15	Col13a1	protein_coding	collagen, type XIII, alpha 1 [Source:MGI Symbol;Acc:MGI:1277201]	164.595	1.08712	0.319764	7.74187e-05	ENSMUSG00000032870.8	Smap2	protein_coding	small ArfGAP 2 [Source:MGI Symbol;Acc:MGI:1917030]	679.167	-0.426737	0.110684	1.23399e-05
ENSMUSG00000031503.13	Col4a2	protein_coding	collagen, type IV, alpha 2 [Source:MGI Symbol;Acc:MGI:88455]	1662.84	0.517986	0.127972	5.53878e-06	ENSMUSG00000040723.14	Rcsd1	protein_coding	RCSD domain containing 1 [Source:MGI Symbol;Acc:MGI:2676394]	199.037	0.387882	0.337923	0.0337762	ENSMUSG00000033032.15	Afap1l1	protein_coding	actin filament associated protein 1-like 1 [Source:MGI Symbol;Acc:MGI:2147199]	854.175	-0.576746	0.187191	0.00030247	ENSMUSG00000027513.11	Pck1	protein_coding	phosphoenolpyruvate carboxykinase 1, cytosolic [Source:MGI Symbol;Acc:MGI:97501]	51374.3	1.86157	0.254349	1.08073e-14	ENSMUSG00000036985.12	Zdhhc9	protein_coding	zinc finger, DHHC domain containing 9 [Source:MGI Symbol;Acc:MGI:2444393]	1445.04	-0.438443	0.129098	7.93904e-05	ENSMUSG00000098318.7	Lockd	lncRNA	lncRNA downstream of Cdkn1b [Source:MGI Symbol;Acc:MGI:1915081]	16.748	3.66846	0.958212	1.27289e-05
ENSMUSG00000027010.16	Slc25a12	protein_coding	solute carrier family 25 (mitochondrial carrier, Aralar), member 12 [Source:MGI Symbol;Acc:MGI:1926080]	4437.54	-0.206223	0.0510739	5.69764e-06	ENSMUSG00000041180.13	Hectd2	protein_coding	HECT domain E3 ubiquitin protein ligase 2 [Source:MGI Symbol;Acc:MGI:2442663]	680.98	-0.253078	0.221941	0.0344673	ENSMUSG00000086822.2	5330413P13Rik	lncRNA	RIKEN cDNA 5330413P13 gene [Source:MGI Symbol;Acc:MGI:3041161]	69.4861	0.880568	0.286773	0.000308142	ENSMUSG00000056091.12	St3gal5	protein_coding	ST3 beta-galactoside alpha-2,3-sialyltransferase 5 [Source:MGI Symbol;Acc:MGI:1339963]	1723.39	1.73441	0.237507	1.17729e-14	mt-Nd4l_4	mt-Nd4l_4	mt-mRNA	mt-Nd4l_4	30318.1	-0.6923	0.204642	8.1458e-05	ENSMUSG00000045294.11	Insig1	protein_coding	insulin induced gene 1 [Source:MGI Symbol;Acc:MGI:1916289]	20376.1	-0.708121	0.18671	1.31868e-05
ENSMUSG00000024422.14	Dhx16	protein_coding	DEAH (Asp-Glu-Ala-His) box polypeptide 16 [Source:MGI Symbol;Acc:MGI:1916442]	835.608	0.445218	0.110472	5.86069e-06	ENSMUSG00000029608.10	Rph3a	protein_coding	rabphilin 3A [Source:MGI Symbol;Acc:MGI:102788]	3613.6	-0.43991	0.395229	0.0351907	ENSMUSG00000000058.6	Cav2	protein_coding	caveolin 2 [Source:MGI Symbol;Acc:MGI:107571]	867.035	-0.387009	0.126324	0.000313916	ENSMUSG00000030806.6	Stx1b	protein_coding	syntaxin 1B [Source:MGI Symbol;Acc:MGI:1930705]	132.04	-2.44858	0.336473	1.29395e-14	ENSMUSG00000076617.9	Ighm	IG_C_gene	immunoglobulin heavy constant mu [Source:MGI Symbol;Acc:MGI:96448]	192.676	-1.16837	0.345467	8.35047e-05	ENSMUSG00000058056.16	Palld	protein_coding	palladin, cytoskeletal associated protein [Source:MGI Symbol;Acc:MGI:1919583]	1615.77	-0.623918	0.164745	1.365e-05
ENSMUSG00000023809.10	Rps6ka2	protein_coding	ribosomal protein S6 kinase, polypeptide 2 [Source:MGI Symbol;Acc:MGI:1342290]	2698.43	0.583425	0.145039	6.02803e-06	ENSMUSG00000040321.3	Zfp770	protein_coding	zinc finger protein 770 [Source:MGI Symbol;Acc:MGI:2445100]	958.895	-0.143864	0.131213	0.0359298	ENSMUSG00000040998.18	Npnt	protein_coding	nephronectin [Source:MGI Symbol;Acc:MGI:2148811]	432.742	-1.12566	0.367558	0.000319634	ENSMUSG00000017679.16	Ttpal	protein_coding	tocopherol (alpha) transfer protein-like [Source:MGI Symbol;Acc:MGI:1923330]	1022.73	1.26467	0.173829	1.41062e-14	ENSMUSG00000032311.17	Nrg4	protein_coding	neuregulin 4 [Source:MGI Symbol;Acc:MGI:1933833]	223.247	-1.16943	0.346711	8.56097e-05	ENSMUSG00000026669.14	Mcm10	protein_coding	minichromosome maintenance 10 replication initiation factor [Source:MGI Symbol;Acc:MGI:1917274]	2356.4	0.799162	0.211367	1.41206e-05
ENSMUSG00000086844.1	B230206H07Rik	lncRNA	RIKEN cDNA B230206H07 gene [Source:MGI Symbol;Acc:MGI:2444929]	118.996	-1.80806	0.450349	6.19992e-06	ENSMUSG00000029009.17	Mthfr	protein_coding	methylenetetrahydrofolate reductase [Source:MGI Symbol;Acc:MGI:106639]	1153.93	0.179445	0.170177	0.0367262	ENSMUSG00000067594.6	Krt77	protein_coding	keratin 77 [Source:MGI Symbol;Acc:MGI:3588209]	175.456	1.25318	0.409679	0.000325367	ENSMUSG00000021792.15	Prxl2a	protein_coding	peroxiredoxin like 2A [Source:MGI Symbol;Acc:MGI:1917814]	1917.1	-0.899654	0.123722	1.52913e-14	ENSMUSG00000031913.9	Vps4a	protein_coding	vacuolar protein sorting 4A [Source:MGI Symbol;Acc:MGI:1890520]	705.424	0.355877	0.105582	8.77066e-05	ENSMUSG00000073988.13	Ttpa	protein_coding	tocopherol (alpha) transfer protein [Source:MGI Symbol;Acc:MGI:1354168]	13505.4	0.347266	0.092068	1.46054e-05
ENSMUSG00000022469.17	Rapgef3	protein_coding	Rap guanine nucleotide exchange factor (GEF) 3 [Source:MGI Symbol;Acc:MGI:2441741]	937.009	0.652753	0.162815	6.37449e-06	ENSMUSG00000051331.16	Cacna1c	protein_coding	calcium channel, voltage-dependent, L type, alpha 1C subunit [Source:MGI Symbol;Acc:MGI:103013]	4015.66	0.325079	0.310718	0.0375248	ENSMUSG00000062604.11	Srpk2	protein_coding	serine/arginine-rich protein specific kinase 2 [Source:MGI Symbol;Acc:MGI:1201408]	8025	-0.171618	0.0561424	0.000331072	ENSMUSG00000016024.9	Lbp	protein_coding	lipopolysaccharide binding protein [Source:MGI Symbol;Acc:MGI:1098776]	2972.94	1.73276	0.238355	1.64778e-14	ENSMUSG00000004655.5	Aqp1	protein_coding	aquaporin 1 [Source:MGI Symbol;Acc:MGI:103201]	3480.51	0.637742	0.189567	8.98369e-05	ENSMUSG00000036078.16	Sigmar1	protein_coding	sigma non-opioid intracellular receptor 1 [Source:MGI Symbol;Acc:MGI:1195268]	2947.43	-0.589862	0.156416	1.5085e-05
ENSMUSG00000106537.1	Gm43502	TEC	predicted gene 43502 [Source:MGI Symbol;Acc:MGI:5663639]	258.769	0.852727	0.213126	6.55419e-06	ENSMUSG00000109131.1	Gm44862	TEC	predicted gene 44862 [Source:MGI Symbol;Acc:MGI:5753438]	47.5404	0.532218	0.521559	0.038355	ENSMUSG00000033276.18	Stk36	protein_coding	serine/threonine kinase 36 [Source:MGI Symbol;Acc:MGI:1920831]	129.707	0.940515	0.308844	0.00033701	ENSMUSG00000065952.13	C330021F23Rik	protein_coding	RIKEN cDNA C330021F23 gene [Source:MGI Symbol;Acc:MGI:3612471]	95.1201	-3.4424	0.47472	1.78329e-14	ENSMUSG00000026097.9	Ormdl1	protein_coding	ORM1-like 1 (S. cerevisiae) [Source:MGI Symbol;Acc:MGI:2181669]	864.444	0.383683	0.114288	9.20078e-05	ENSMUSG00000029050.15	Ski	protein_coding	ski sarcoma viral oncogene homolog (avian) [Source:MGI Symbol;Acc:MGI:98310]	949.677	-0.51103	0.135764	1.55742e-05
ENSMUSG00000059498.13	Fcgr3	protein_coding	Fc receptor, IgG, low affinity III [Source:MGI Symbol;Acc:MGI:95500]	326.34	0.734737	0.184082	6.74066e-06	ENSMUSG00000033902.12	Mapkbp1	protein_coding	mitogen-activated protein kinase binding protein 1 [Source:MGI Symbol;Acc:MGI:1347004]	2049.82	0.167797	0.166606	0.039196	ENSMUSG00000053004.9	Hrh1	protein_coding	histamine receptor H1 [Source:MGI Symbol;Acc:MGI:107619]	458.295	-0.424579	0.140179	0.000343325	ENSMUSG00000041483.14	Zfp281	protein_coding	zinc finger protein 281 [Source:MGI Symbol;Acc:MGI:3029290]	1453.83	0.799245	0.110666	1.95211e-14	ENSMUSG00000026712.3	Mrc1	protein_coding	mannose receptor, C type 1 [Source:MGI Symbol;Acc:MGI:97142]	3148.59	0.329454	0.09862	9.43192e-05	ENSMUSG00000026712.3	Mrc1	protein_coding	mannose receptor, C type 1 [Source:MGI Symbol;Acc:MGI:97142]	3148.59	0.3679	0.0977676	1.6059e-05
ENSMUSG00000020170.4	Frs2	protein_coding	fibroblast growth factor receptor substrate 2 [Source:MGI Symbol;Acc:MGI:1100860]	1207.22	-0.401767	0.100865	6.93259e-06	ENSMUSG00000032252.14	Glce	protein_coding	glucuronyl C5-epimerase [Source:MGI Symbol;Acc:MGI:2136405]	2267.08	0.295859	0.305281	0.0400907	ENSMUSG00000027887.11	Sypl2	protein_coding	synaptophysin-like 2 [Source:MGI Symbol;Acc:MGI:1328311]	47.7003	-0.996005	0.328913	0.000349571	ENSMUSG00000112920.1	Spata22	protein_coding	spermatogenesis associated 22 [Source:MGI Symbol;Acc:MGI:2685728]	114.699	-1.54325	0.213837	2.12554e-14	ENSMUSG00000028745.18	Capzb	protein_coding	capping protein (actin filament) muscle Z-line, beta [Source:MGI Symbol;Acc:MGI:104652]	1305.38	-0.27793	0.0839036	9.69109e-05	ENSMUSG00000094655.1	Gm25360	snRNA	predicted gene, 25360 [Source:MGI Symbol;Acc:MGI:5455137]	388.741	-0.778759	0.207431	1.6558e-05
ENSMUSG00000028480.14	Glipr2	protein_coding	GLI pathogenesis-related 2 [Source:MGI Symbol;Acc:MGI:1917770]	101.501	0.761101	0.191348	7.12753e-06	ENSMUSG00000023011.8	Faim2	protein_coding	Fas apoptotic inhibitory molecule 2 [Source:MGI Symbol;Acc:MGI:1919643]	6953.72	-0.150413	0.156715	0.0409892	ENSMUSG00000033256.14	Shf	protein_coding	Src homology 2 domain containing F [Source:MGI Symbol;Acc:MGI:3613669]	639.713	-0.314054	0.103759	0.000355769	ENSMUSG00000062797.13	Hikeshi	protein_coding	heat shock protein nuclear import factor [Source:MGI Symbol;Acc:MGI:96738]	471.23	0.920657	0.127572	2.2968e-14	ENSMUSG00000030340.16	Scnn1a	protein_coding	sodium channel, nonvoltage-gated 1 alpha [Source:MGI Symbol;Acc:MGI:101782]	338.956	-0.735818	0.222251	9.94866e-05	ENSMUSG00000030265.14	Kras	protein_coding	Kirsten rat sarcoma viral oncogene homolog [Source:MGI Symbol;Acc:MGI:96680]	860.947	-0.487136	0.129762	1.70506e-05
ENSMUSG00000045259.4	Klhdc9	protein_coding	kelch domain containing 9 [Source:MGI Symbol;Acc:MGI:1916124]	142.857	-0.84293	0.212662	7.33426e-06	ENSMUSG00000038225.15	Primpol	protein_coding	primase and polymerase (DNA-directed) [Source:MGI Symbol;Acc:MGI:3603756]	141.325	0.376913	0.405041	0.0419271	ENSMUSG00000036800.8	Fam135b	protein_coding	family with sequence similarity 135, member B [Source:MGI Symbol;Acc:MGI:1917613]	4881.34	-0.47598	0.157402	0.000361961	ENSMUSG00000019989.8	Enpp3	protein_coding	ectonucleotide pyrophosphatase/phosphodiesterase 3 [Source:MGI Symbol;Acc:MGI:2143702]	1913.09	-0.981822	0.136137	2.47224e-14	ENSMUSG00000022867.11	Usp25	protein_coding	ubiquitin specific peptidase 25 [Source:MGI Symbol;Acc:MGI:1353655]	1630.2	0.279471	0.0845745	0.0001021	ENSMUSG00000032437.10	Stt3b	protein_coding	STT3, subunit of the oligosaccharyltransferase complex, homolog B (S. cerevisiae) [Source:MGI Symbol;Acc:MGI:1915542]	4488.41	-0.218299	0.0581727	1.75398e-05
ENSMUSG00000058392.13	Rrp1b	protein_coding	ribosomal RNA processing 1 homolog B (S. cerevisiae) [Source:MGI Symbol;Acc:MGI:1919712]	524.174	0.596153	0.150766	7.54851e-06	ENSMUSG00000005142.10	Man2b1	protein_coding	mannosidase 2, alpha B1 [Source:MGI Symbol;Acc:MGI:107286]	1376.1	0.17684	0.190532	0.0428563	ENSMUSG00000019960.8	Dusp6	protein_coding	dual specificity phosphatase 6 [Source:MGI Symbol;Acc:MGI:1914853]	2229.71	-0.756072	0.250029	0.000368069	ENSMUSG00000030465.19	Psd3	protein_coding	pleckstrin and Sec7 domain containing 3 [Source:MGI Symbol;Acc:MGI:1918215]	4435.64	-0.654764	0.0908599	2.65343e-14	ENSMUSG00000032349.13	Elovl5	protein_coding	ELOVL family member 5, elongation of long chain fatty acids (yeast) [Source:MGI Symbol;Acc:MGI:1916051]	21330.4	-0.760495	0.230387	0.000104719	ENSMUSG00000053950.10	Adnp2	protein_coding	ADNP homeobox 2 [Source:MGI Symbol;Acc:MGI:2448562]	487.723	-0.458954	0.122304	1.80224e-05
ENSMUSG00000105827.1	H2bc18	protein_coding	H2B clustered histone 18 [Source:MGI Symbol;Acc:MGI:2448413]	504.174	-0.605257	0.15312	7.7613e-06	ENSMUSG00000023828.3	Slc22a3	protein_coding	solute carrier family 22 (organic cation transporter), member 3 [Source:MGI Symbol;Acc:MGI:1333817]	66.6045	0.686505	0.749474	0.0437946	ENSMUSG00000020524.16	Gria1	protein_coding	glutamate receptor, ionotropic, AMPA1 (alpha 1) [Source:MGI Symbol;Acc:MGI:95808]	11814.3	0.297311	0.0984326	0.000374192	ENSMUSG00000026434.12	Nucks1	protein_coding	nuclear casein kinase and cyclin-dependent kinase substrate 1 [Source:MGI Symbol;Acc:MGI:1934811]	5089.17	0.57385	0.0798345	2.86044e-14	ENSMUSG00000026750.6	Psmb7	protein_coding	proteasome (prosome, macropain) subunit, beta type 7 [Source:MGI Symbol;Acc:MGI:107637]	3578.95	0.225747	0.0684319	0.000107326	ENSMUSG00000057388.9	Mrpl18	protein_coding	mitochondrial ribosomal protein L18 [Source:MGI Symbol;Acc:MGI:1914931]	1346.97	0.379592	0.101374	1.8518e-05
ENSMUSG00000087006.3	Gm13889	protein_coding	predicted gene 13889 [Source:MGI Symbol;Acc:MGI:3652053]	412.255	0.870923	0.220489	7.97436e-06	ENSMUSG00000079469.10	Pigb	protein_coding	phosphatidylinositol glycan anchor biosynthesis, class B [Source:MGI Symbol;Acc:MGI:1891825]	238.262	0.216794	0.238173	0.0447303	ENSMUSG00000062729.11	Ppox	protein_coding	protoporphyrinogen oxidase [Source:MGI Symbol;Acc:MGI:104968]	502.59	0.365325	0.121891	0.000380915	ENSMUSG00000024747.3	Aldh1a7	protein_coding	aldehyde dehydrogenase family 1, subfamily A7 [Source:MGI Symbol;Acc:MGI:1347050]	6869.07	-0.793662	0.110477	3.07137e-14	ENSMUSG00000018286.6	Psmb6	protein_coding	proteasome (prosome, macropain) subunit, beta type 6 [Source:MGI Symbol;Acc:MGI:104880]	3639.9	0.18834	0.0571018	0.000109905	ENSMUSG00000029817.11	Tra2a	protein_coding	transformer 2 alpha [Source:MGI Symbol;Acc:MGI:1933972]	866.643	-0.411139	0.110083	1.9031e-05
ENSMUSG00000021037.7	Ahsa1	protein_coding	AHA1, activator of heat shock protein ATPase 1 [Source:MGI Symbol;Acc:MGI:2387603]	3194.91	0.398809	0.101278	8.19834e-06	ENSMUSG00000029093.14	Sorcs2	protein_coding	sortilin-related VPS10 domain containing receptor 2 [Source:MGI Symbol;Acc:MGI:1932289]	1762.73	0.288811	0.327513	0.0457046	ENSMUSG00000033105.12	Lss	protein_coding	lanosterol synthase [Source:MGI Symbol;Acc:MGI:1336155]	1692.33	0.535517	0.179079	0.000387754	ENSMUSG00000011831.16	Evi5	protein_coding	ecotropic viral integration site 5 [Source:MGI Symbol;Acc:MGI:104736]	7582.95	-0.825552	0.115279	3.32059e-14	ENSMUSG00000067203.8	H2-K2	transcribed_unprocessed_pseudogene	histocompatibility 2, K region locus 2 [Source:MGI Symbol;Acc:MGI:95906]	342.644	-0.660448	0.20045	0.000112489	ENSMUSG00000056148.8	Rdh9	protein_coding	retinol dehydrogenase 9 [Source:MGI Symbol;Acc:MGI:2143528]	1538.53	1.11694	0.299145	1.95396e-05
ENSMUSG00000044229.9	Nxpe4	protein_coding	neurexophilin and PC-esterase domain family, member 4 [Source:MGI Symbol;Acc:MGI:1924792]	513.65	-0.428148	0.109211	8.44002e-06	ENSMUSG00000029771.12	Irf5	protein_coding	interferon regulatory factor 5 [Source:MGI Symbol;Acc:MGI:1350924]	109.204	0.33545	0.380562	0.0466666	ENSMUSG00000030222.13	Rerg	protein_coding	RAS-like, estrogen-regulated, growth-inhibitor [Source:MGI Symbol;Acc:MGI:2665139]	199.586	0.800287	0.267745	0.000394544	ENSMUSG00000047150.8	1700001C19Rik	protein_coding	RIKEN cDNA 1700001C19 gene [Source:MGI Symbol;Acc:MGI:1922712]	267.419	-1.93375	0.270063	3.56829e-14	ENSMUSG00000030203.17	Dusp16	protein_coding	dual specificity phosphatase 16 [Source:MGI Symbol;Acc:MGI:1917936]	1398.36	-0.439932	0.133845	0.000115134	ENSMUSG00000018765.5	Fxr2	protein_coding	fragile X mental retardation, autosomal homolog 2 [Source:MGI Symbol;Acc:MGI:1346074]	1334.66	0.307666	0.0825003	2.00529e-05
ENSMUSG00000075602.10	Ly6a	protein_coding	lymphocyte antigen 6 complex, locus A [Source:MGI Symbol;Acc:MGI:107527]	384.712	0.716816	0.182907	8.68012e-06	ENSMUSG00000116760.1	Gm1604a	lncRNA	predicted gene 1604A [Source:MGI Symbol;Acc:MGI:3807545]	393.807	0.53114	0.619649	0.04766	ENSMUSG00000024190.7	Dusp1	protein_coding	dual specificity phosphatase 1 [Source:MGI Symbol;Acc:MGI:105120]	331.516	-1.17814	0.394322	0.000401281	ENSMUSG00000052557.11	Gan	protein_coding	giant axonal neuropathy [Source:MGI Symbol;Acc:MGI:1890619]	612.147	1.02269	0.142858	3.81584e-14	ENSMUSG00000052062.14	Pard3b	protein_coding	par-3 family cell polarity regulator beta [Source:MGI Symbol;Acc:MGI:1919301]	562.962	-0.441625	0.134581	0.000117808	ENSMUSG00000013846.10	St3gal1	protein_coding	ST3 beta-galactoside alpha-2,3-sialyltransferase 1 [Source:MGI Symbol;Acc:MGI:98304]	2983.74	-0.755084	0.202666	2.05683e-05
ENSMUSG00000030237.14	Slco1a4	protein_coding	solute carrier organic anion transporter family, member 1a4 [Source:MGI Symbol;Acc:MGI:1351896]	1891.83	-0.270266	0.068981	8.91832e-06	ENSMUSG00000033857.12	Engase	protein_coding	endo-beta-N-acetylglucosaminidase [Source:MGI Symbol;Acc:MGI:2443788]	293.128	0.272825	0.343598	0.0487589	ENSMUSG00000019194.15	Scn1b	protein_coding	sodium channel, voltage-gated, type I, beta [Source:MGI Symbol;Acc:MGI:98247]	8549.56	-0.499666	0.16843	0.000408594	ENSMUSG00000020381.10	Mrnip	protein_coding	MRN complex interacting protein [Source:MGI Symbol;Acc:MGI:1915317]	281.904	-1.73791	0.24277	4.06033e-14	ENSMUSG00000029642.11	Polr1d	protein_coding	polymerase (RNA) I polypeptide D [Source:MGI Symbol;Acc:MGI:108403]	1301.84	0.268429	0.0820675	0.000120579	ENSMUSG00000022552.16	Sharpin	protein_coding	SHANK-associated RH domain interacting protein [Source:MGI Symbol;Acc:MGI:1913331]	858.408	0.485802	0.130817	2.11087e-05
ENSMUSG00000017692.8	Rhbdl3	protein_coding	rhomboid like 3 [Source:MGI Symbol;Acc:MGI:2179276]	705.265	0.851608	0.217388	9.15401e-06	ENSMUSG00000000794.9	Kcnn3	protein_coding	potassium intermediate/small conductance calcium-activated channel, subfamily N, member 3 [Source:MGI Symbol;Acc:MGI:2153183]	944.938	0.423619	0.542657	0.0498691	ENSMUSG00000092162.3	Vmn2r86	protein_coding	vomeronasal 2, receptor 86 [Source:MGI Symbol;Acc:MGI:3649066]	188.938	-0.641654	0.216344	0.000415834	ENSMUSG00000003477.5	Inmt	protein_coding	indolethylamine N-methyltransferase [Source:MGI Symbol;Acc:MGI:102963]	21428.7	-2.40818	0.337321	4.34257e-14	ENSMUSG00000036986.16	Pml	protein_coding	promyelocytic leukemia [Source:MGI Symbol;Acc:MGI:104662]	644.677	-0.518161	0.158513	0.000123337	ENSMUSG00000036120.10	Rfxank	protein_coding	regulatory factor X-associated ankyrin-containing protein [Source:MGI Symbol;Acc:MGI:1333865]	504.227	-0.828263	0.223598	2.16673e-05
ENSMUSG00000031775.5	Pllp	protein_coding	plasma membrane proteolipid [Source:MGI Symbol;Acc:MGI:1915051]	1136.47	-1.12423	0.287458	9.39464e-06	ENSMUSG00000039841.14	Zfp800	protein_coding	zinc finger protein 800 [Source:MGI Symbol;Acc:MGI:1889334]	646.067	-0.170921	0.21925	0.0509668	ENSMUSG00000094724.8	Rnaset2b	protein_coding	ribonuclease T2B [Source:MGI Symbol;Acc:MGI:3702087]	556.573	0.377953	0.127501	0.00042303	ENSMUSG00000021559.14	Dapk1	protein_coding	death associated protein kinase 1 [Source:MGI Symbol;Acc:MGI:1916885]	3701.75	-1.29982	0.182277	4.63982e-14	ENSMUSG00000108884.1	Gm45792	lncRNA	predicted gene 45792 [Source:MGI Symbol;Acc:MGI:5804907]	211.584	1.49223	0.461767	0.000126554	ENSMUSG00000117780.1	Gm3734	lncRNA	predicted gene 3734 [Source:MGI Symbol;Acc:MGI:3781909]	1490	1.02555	0.276908	2.22204e-05
ENSMUSG00000020048.13	Hsp90b1	protein_coding	heat shock protein 90, beta (Grp94), member 1 [Source:MGI Symbol;Acc:MGI:98817]	9330.16	0.447752	0.114797	9.64543e-06	ENSMUSG00000040701.16	Ap1g2	protein_coding	adaptor protein complex AP-1, gamma 2 subunit [Source:MGI Symbol;Acc:MGI:1328307]	97.7231	0.363771	0.475168	0.0520772	ENSMUSG00000001542.7	Ell2	protein_coding	elongation factor RNA polymerase II 2 [Source:MGI Symbol;Acc:MGI:2183438]	1015.83	-0.657973	0.222453	0.000430343	ENSMUSG00000101397.6	Mug-ps1	transcribed_unprocessed_pseudogene	murinoglobulin, pseudogene 1 [Source:MGI Symbol;Acc:MGI:99838]	8224.51	-1.62083	0.227785	4.97144e-14	ENSMUSG00000051339.10	2900026A02Rik	protein_coding	RIKEN cDNA 2900026A02 gene [Source:MGI Symbol;Acc:MGI:1920194]	2465.12	-0.460472	0.142755	0.000129814	ENSMUSG00000023944.14	Hsp90ab1	protein_coding	heat shock protein 90 alpha (cytosolic), class B member 1 [Source:MGI Symbol;Acc:MGI:96247]	18261.5	-0.403291	0.10951	2.28253e-05
ENSMUSG00000022314.10	Rad21	protein_coding	RAD21 cohesin complex component [Source:MGI Symbol;Acc:MGI:108016]	2541.94	-0.294544	0.0755538	9.89547e-06	ENSMUSG00000103032.1	Gm37121	TEC	predicted gene, 37121 [Source:MGI Symbol;Acc:MGI:5610349]	37.5591	0.770933	1.01789	0.053189	ENSMUSG00000056708.5	Ier5	protein_coding	immediate early response 5 [Source:MGI Symbol;Acc:MGI:1337072]	1966.27	-0.796639	0.269765	0.000437715	ENSMUSG00000071856.10	Mcc	protein_coding	mutated in colorectal cancers [Source:MGI Symbol;Acc:MGI:96930]	1866.2	-1.2326	0.173228	5.29918e-14	ENSMUSG00000071655.12	Ubxn1	protein_coding	UBX domain protein 1 [Source:MGI Symbol;Acc:MGI:1289301]	2292.58	0.338761	0.105424	0.000133209	ENSMUSG00000024140.10	Epas1	protein_coding	endothelial PAS domain protein 1 [Source:MGI Symbol;Acc:MGI:109169]	5112.53	-0.415324	0.113054	2.34493e-05
ENSMUSG00000009293.17	Ube2g2	protein_coding	ubiquitin-conjugating enzyme E2G 2 [Source:MGI Symbol;Acc:MGI:1343188]	989.57	0.487233	0.125112	1.01476e-05	ENSMUSG00000058392.13	Rrp1b	protein_coding	ribosomal RNA processing 1 homolog B (S. cerevisiae) [Source:MGI Symbol;Acc:MGI:1919712]	524.174	0.226968	0.312858	0.0543486	ENSMUSG00000018589.8	Glra2	protein_coding	glycine receptor, alpha 2 subunit [Source:MGI Symbol;Acc:MGI:95748]	494.477	0.761625	0.259115	0.000445452	ENSMUSG00000080888.3	Gm14387	unprocessed_pseudogene	predicted gene 14387 [Source:MGI Symbol;Acc:MGI:3650318]	190.952	2.0586	0.289463	5.63235e-14	ENSMUSG00000057982.8	Zfp809	protein_coding	zinc finger protein 809 [Source:MGI Symbol;Acc:MGI:2143362]	1136.58	0.878869	0.273673	0.000136589	ENSMUSG00000059824.12	Dbp	protein_coding	D site albumin promoter binding protein [Source:MGI Symbol;Acc:MGI:94866]	920.922	3.98488	1.08699	2.40887e-05
ENSMUSG00000070436.12	Serpinh1	protein_coding	serine (or cysteine) peptidase inhibitor, clade H, member 1 [Source:MGI Symbol;Acc:MGI:88283]	707.405	0.777963	0.199845	1.03985e-05	ENSMUSG00000022560.9	Slc52a2	protein_coding	solute carrier protein 52, member 2 [Source:MGI Symbol;Acc:MGI:1289288]	395.22	0.213684	0.294738	0.0554943	ENSMUSG00000038685.18	Rtel1	protein_coding	regulator of telomere elongation helicase 1 [Source:MGI Symbol;Acc:MGI:2139369]	708.253	0.414197	0.141146	0.000453253	ENSMUSG00000020917.17	Acly	protein_coding	ATP citrate lyase [Source:MGI Symbol;Acc:MGI:103251]	21007.3	-1.67217	0.235399	5.98371e-14	ENSMUSG00000028132.15	Tmem56	protein_coding	transmembrane protein 56 [Source:MGI Symbol;Acc:MGI:1923195]	11236.8	0.372673	0.116118	0.000139955	ENSMUSG00000035811.10	Ugt2b35	protein_coding	UDP glucuronosyltransferase 2 family, polypeptide B35 [Source:MGI Symbol;Acc:MGI:3576100]	8727.95	0.510167	0.139458	2.47441e-05
ENSMUSG00000050538.8	B230217C12Rik	protein_coding	RIKEN cDNA B230217C12 gene [Source:MGI Symbol;Acc:MGI:1915377]	497.018	-0.52594	0.135139	1.06475e-05	ENSMUSG00000034949.18	Zfr2	protein_coding	zinc finger RNA binding protein 2 [Source:MGI Symbol;Acc:MGI:2143792]	1796.33	0.147744	0.209394	0.0566635	ENSMUSG00000045969.8	Ing1	protein_coding	inhibitor of growth family, member 1 [Source:MGI Symbol;Acc:MGI:1349481]	729.779	-0.304047	0.103847	0.000461186	ENSMUSG00000096054.3	Syne1	protein_coding	spectrin repeat containing, nuclear envelope 1 [Source:MGI Symbol;Acc:MGI:1927152]	6432.8	-1.77245	0.249645	6.341e-14	ENSMUSG00000003458.12	Ncstn	protein_coding	nicastrin [Source:MGI Symbol;Acc:MGI:1891700]	1031.08	-0.294981	0.0920362	0.000143342	ENSMUSG00000025153.9	Fasn	protein_coding	fatty acid synthase [Source:MGI Symbol;Acc:MGI:95485]	49001.7	-1.72242	0.471089	2.53974e-05
ENSMUSG00000038893.12	Fam117a	protein_coding	family with sequence similarity 117, member A [Source:MGI Symbol;Acc:MGI:2144564]	156.614	0.837667	0.215403	1.08973e-05	ENSMUSG00000019179.10	Mdh2	protein_coding	malate dehydrogenase 2, NAD (mitochondrial) [Source:MGI Symbol;Acc:MGI:97050]	3300.01	-0.104484	0.154959	0.0578799	ENSMUSG00000102744.1	5830444F18Rik	TEC	RIKEN cDNA 5830444F18 gene [Source:MGI Symbol;Acc:MGI:2444780]	56.5127	-0.946643	0.32387	0.00046919	ENSMUSG00000029657.15	Hsph1	protein_coding	heat shock 105kDa/110kDa protein 1 [Source:MGI Symbol;Acc:MGI:105053]	1832.7	1.46181	0.206262	6.73155e-14	ENSMUSG00000026227.11	2810459M11Rik	protein_coding	RIKEN cDNA 2810459M11 gene [Source:MGI Symbol;Acc:MGI:1920042]	3192.52	0.315486	0.0985921	0.000146764	ENSMUSG00000034928.16	Rnf44	protein_coding	ring finger protein 44 [Source:MGI Symbol;Acc:MGI:2145310]	562.316	-0.768369	0.211056	2.60931e-05
ENSMUSG00000003617.16	Cp	protein_coding	ceruloplasmin [Source:MGI Symbol;Acc:MGI:88476]	710.608	0.985368	0.253592	1.11481e-05	ENSMUSG00000053004.9	Hrh1	protein_coding	histamine receptor H1 [Source:MGI Symbol;Acc:MGI:107619]	458.295	-0.198273	0.297888	0.0590984	ENSMUSG00000024107.7	Lhcgr	protein_coding	luteinizing hormone/choriogonadotropin receptor [Source:MGI Symbol;Acc:MGI:96783]	13.7915	2.1729	0.745667	0.000477408	ENSMUSG00000039428.11	Tmem135	protein_coding	transmembrane protein 135 [Source:MGI Symbol;Acc:MGI:1920009]	3522.81	-0.493591	0.0696962	7.13339e-14	ENSMUSG00000087260.5	Lamtor5	protein_coding	late endosomal/lysosomal adaptor, MAPK and MTOR activator 5 [Source:MGI Symbol;Acc:MGI:1915826]	540.519	0.393056	0.123153	0.000150268	ENSMUSG00000092819.1	Gm23639	snoRNA	predicted gene, 23639 [Source:MGI Symbol;Acc:MGI:5453416]	59.1396	-0.915107	0.252296	2.68256e-05
ENSMUSG00000056313.5	Tcim	protein_coding	transcriptional and immune response regulator [Source:MGI Symbol;Acc:MGI:1916318]	46.9296	1.49153	0.384049	1.13984e-05	ENSMUSG00000022469.17	Rapgef3	protein_coding	Rap guanine nucleotide exchange factor (GEF) 3 [Source:MGI Symbol;Acc:MGI:2441741]	937.009	0.239909	0.369283	0.0603335	ENSMUSG00000039231.18	Suv39h1	protein_coding	suppressor of variegation 3-9 1 [Source:MGI Symbol;Acc:MGI:1099440]	717.065	0.265745	0.091209	0.000485539	ENSMUSG00000116993.1	Gm32461	lncRNA	predicted gene, 32461 [Source:MGI Symbol;Acc:MGI:5591620]	119.706	-2.3812	0.337519	7.62505e-14	ENSMUSG00000035811.10	Ugt2b35	protein_coding	UDP glucuronosyltransferase 2 family, polypeptide B35 [Source:MGI Symbol;Acc:MGI:3576100]	8727.95	0.450879	0.141567	0.000153831	ENSMUSG00000030946.13	Lhpp	protein_coding	phospholysine phosphohistidine inorganic pyrophosphate phosphatase [Source:MGI Symbol;Acc:MGI:1923679]	1278.54	0.861438	0.238258	2.75897e-05
ENSMUSG00000017667.9	Zfp334	protein_coding	zinc finger protein 334 [Source:MGI Symbol;Acc:MGI:2388656]	1522.11	0.302909	0.0779952	1.16455e-05	ENSMUSG00000021240.6	Abcd4	protein_coding	ATP-binding cassette, sub-family D (ALD), member 4 [Source:MGI Symbol;Acc:MGI:1349217]	292.861	0.223477	0.354666	0.0615926	ENSMUSG00000062778.12	Chia1	protein_coding	chitinase, acidic 1 [Source:MGI Symbol;Acc:MGI:1932052]	51.1892	1.22098	0.419916	0.00049378	ENSMUSG00000033161.10	Atp1a1	protein_coding	ATPase, Na+/K+ transporting, alpha 1 polypeptide [Source:MGI Symbol;Acc:MGI:88105]	10896.1	0.727269	0.103228	8.14931e-14	ENSMUSG00000015478.13	Rnf5	protein_coding	ring finger protein 5 [Source:MGI Symbol;Acc:MGI:1860076]	479.47	-0.364744	0.114836	0.000157486	ENSMUSG00000027185.15	Nat10	protein_coding	N-acetyltransferase 10 [Source:MGI Symbol;Acc:MGI:2138939]	753.963	-0.467671	0.129478	2.83573e-05
ENSMUSG00000004319.15	Clcn3	protein_coding	chloride channel, voltage-sensitive 3 [Source:MGI Symbol;Acc:MGI:103555]	8847.32	-0.154686	0.0400542	1.19192e-05	ENSMUSG00000029674.13	Limk1	protein_coding	LIM-domain containing, protein kinase [Source:MGI Symbol;Acc:MGI:104572]	1354.57	-0.173245	0.276743	0.0628445	ENSMUSG00000047220.5	Ccdc36	protein_coding	coiled-coil domain containing 36 [Source:MGI Symbol;Acc:MGI:3612242]	19.1102	1.52877	0.527682	0.000502302	ENSMUSG00000041261.9	Car8	protein_coding	carbonic anhydrase 8 [Source:MGI Symbol;Acc:MGI:88253]	2772.6	-1.32498	0.188108	8.67348e-14	ENSMUSG00000056501.3	Cebpb	protein_coding	CCAAT/enhancer binding protein (C/EBP), beta [Source:MGI Symbol;Acc:MGI:88373]	1332.53	0.771312	0.243333	0.0001612	ENSMUSG00000060600.15	Eno3	protein_coding	enolase 3, beta muscle [Source:MGI Symbol;Acc:MGI:95395]	111.696	-0.809436	0.224381	2.9132e-05
ENSMUSG00000028410.13	Dnaja1	protein_coding	DnaJ heat shock protein family (Hsp40) member A1 [Source:MGI Symbol;Acc:MGI:1270129]	7307.78	0.393134	0.101956	1.2198e-05	ENSMUSG00000084319.3	Tpt1-ps3	processed_pseudogene	tumor protein, translationally-controlled, pseudogene 3 [Source:MGI Symbol;Acc:MGI:2664997]	91.3903	-0.290142	0.514179	0.0642069	ENSMUSG00000102252.5	Snrpn	protein_coding	small nuclear ribonucleoprotein N [Source:MGI Symbol;Acc:MGI:98347]	16934.4	-0.140508	0.0486127	0.000510971	ENSMUSG00000015224.10	Cyp2j9	protein_coding	cytochrome P450, family 2, subfamily j, polypeptide 9 [Source:MGI Symbol;Acc:MGI:1921769]	623.535	-1.59808	0.22741	9.26258e-14	ENSMUSG00000022676.7	Snai2	protein_coding	snail family zinc finger 2 [Source:MGI Symbol;Acc:MGI:1096393]	83.2975	-1.0001	0.315865	0.000164925	ENSMUSG00000032898.9	Fbxo21	protein_coding	F-box protein 21 [Source:MGI Symbol;Acc:MGI:1924223]	3918.89	0.866004	0.24016	2.99025e-05
ENSMUSG00000053907.10	Mat2a	protein_coding	methionine adenosyltransferase II, alpha [Source:MGI Symbol;Acc:MGI:2443731]	4467.44	0.374518	0.0972685	1.24815e-05	ENSMUSG00000037103.8	Dcaf15	protein_coding	DDB1 and CUL4 associated factor 15 [Source:MGI Symbol;Acc:MGI:2684420]	434.284	0.179669	0.324114	0.0655734	ENSMUSG00000026670.15	Uap1	protein_coding	UDP-N-acetylglucosamine pyrophosphorylase 1 [Source:MGI Symbol;Acc:MGI:1334459]	1619.61	-0.25947	0.0898778	0.000519663	ENSMUSG00000042289.11	Hsd3b7	protein_coding	hydroxy-delta-5-steroid dehydrogenase, 3 beta- and steroid delta-isomerase 7 [Source:MGI Symbol;Acc:MGI:2141879]	21260.6	-0.880277	0.125335	9.86265e-14	ENSMUSG00000034312.15	Iqsec1	protein_coding	IQ motif and Sec7 domain 1 [Source:MGI Symbol;Acc:MGI:1196356]	1088.2	-0.46435	0.146857	0.000168675	ENSMUSG00000012443.4	Kif11	protein_coding	kinesin family member 11 [Source:MGI Symbol;Acc:MGI:1098231]	74.0633	1.23647	0.343643	3.06926e-05
ENSMUSG00000111602.1	Gm32014	lncRNA	predicted gene, 32014 [Source:MGI Symbol;Acc:MGI:5591173]	151.37	-0.865805	0.225392	1.27749e-05	ENSMUSG00000044707.7	Ccnjl	protein_coding	cyclin J-like [Source:MGI Symbol;Acc:MGI:2685723]	45.886	0.43489	0.784735	0.0669237	ENSMUSG00000053929.17	Cyhr1	protein_coding	cysteine and histidine rich 1 [Source:MGI Symbol;Acc:MGI:1859320]	4002.21	-0.165143	0.0572223	0.000528285	ENSMUSG00000070690.7	Albfm1	protein_coding	albumin superfamily member 1 [Source:MGI Symbol;Acc:MGI:1923342]	1771.34	-1.751	0.249479	1.0478e-13	ENSMUSG00000043424.10	Eif3j2	protein_coding	eukaryotic translation initiation factor 3, subunit J2 [Source:MGI Symbol;Acc:MGI:3704486]	132.568	-0.972988	0.307965	0.000172421	ENSMUSG00000027999.15	Pla2g12a	protein_coding	phospholipase A2, group XIIA [Source:MGI Symbol;Acc:MGI:1913600]	362.535	0.984308	0.273904	3.14899e-05
ENSMUSG00000057110.15	Cntrl	protein_coding	centriolin [Source:MGI Symbol;Acc:MGI:1889576]	752.626	-0.468412	0.122064	1.30707e-05	ENSMUSG00000027010.16	Slc25a12	protein_coding	solute carrier family 25 (mitochondrial carrier, Aralar), member 12 [Source:MGI Symbol;Acc:MGI:1926080]	4437.54	-0.01267	0.0232928	0.0682789	ENSMUSG00000040136.10	Abcc8	protein_coding	ATP-binding cassette, sub-family C (CFTR/MRP), member 8 [Source:MGI Symbol;Acc:MGI:1352629]	929.675	-0.561232	0.194574	0.000536863	ENSMUSG00000037542.13	Aldh8a1	protein_coding	aldehyde dehydrogenase 8 family, member A1 [Source:MGI Symbol;Acc:MGI:2653900]	12554.2	-0.488642	0.0696207	1.1086e-13	ENSMUSG00000024277.14	Mapre2	protein_coding	microtubule-associated protein, RP/EB family, member 2 [Source:MGI Symbol;Acc:MGI:106271]	281.597	-0.787215	0.249275	0.000176144	ENSMUSG00000021823.10	Vcl	protein_coding	vinculin [Source:MGI Symbol;Acc:MGI:98927]	2295.59	-0.277353	0.0772274	3.22862e-05
ENSMUSG00000020601.8	Trib2	protein_coding	tribbles pseudokinase 2 [Source:MGI Symbol;Acc:MGI:2145021]	1860.22	0.474434	0.123704	1.33662e-05	ENSMUSG00000026576.12	Atp1b1	protein_coding	ATPase, Na+/K+ transporting, beta 1 polypeptide [Source:MGI Symbol;Acc:MGI:88108]	30312.1	-0.0107221	0.019906	0.0696288	ENSMUSG00000036390.8	Gadd45a	protein_coding	growth arrest and DNA-damage-inducible 45 alpha [Source:MGI Symbol;Acc:MGI:107799]	130.674	-0.684206	0.237782	0.000545599	ENSMUSG00000009566.12	Fpgs	protein_coding	folylpolyglutamyl synthetase [Source:MGI Symbol;Acc:MGI:95576]	5389.97	-0.908616	0.129773	1.17732e-13	ENSMUSG00000104943.1	Gm42868	lncRNA	predicted gene 42868 [Source:MGI Symbol;Acc:MGI:5663005]	19.0939	-1.83426	0.584635	0.000180168	ENSMUSG00000044548.11	Dact1	protein_coding	dishevelled-binding antagonist of beta-catenin 1 [Source:MGI Symbol;Acc:MGI:1891740]	192.943	1.09863	0.306456	3.30974e-05
ENSMUSG00000041147.10	Brca2	protein_coding	breast cancer 2, early onset [Source:MGI Symbol;Acc:MGI:109337]	363.936	-0.809557	0.211406	1.36672e-05	ENSMUSG00000103572.1	Gm37115	TEC	predicted gene, 37115 [Source:MGI Symbol;Acc:MGI:5610343]	117.943	-0.259174	0.486054	0.0709739	ENSMUSG00000036561.9	Ppp6r2	protein_coding	protein phosphatase 6, regulatory subunit 2 [Source:MGI Symbol;Acc:MGI:1918724]	4946.05	-0.281119	0.0978987	0.000554456	ENSMUSG00000006378.15	Gcat	protein_coding	glycine C-acetyltransferase (2-amino-3-ketobutyrate-coenzyme A ligase) [Source:MGI Symbol;Acc:MGI:1349389]	3363.81	-0.73915	0.10562	1.24707e-13	ENSMUSG00000021509.5	Slc25a48	protein_coding	solute carrier family 25, member 48 [Source:MGI Symbol;Acc:MGI:2145373]	157.582	-0.873972	0.279143	0.000184257	ENSMUSG00000031119.4	Gpc4	protein_coding	glypican 4 [Source:MGI Symbol;Acc:MGI:104902]	1360.56	-0.479821	0.134189	3.3935e-05
ENSMUSG00000028957.12	Per3	protein_coding	period circadian clock 3 [Source:MGI Symbol;Acc:MGI:1277134]	1717.69	0.394338	0.103206	1.39779e-05	ENSMUSG00000019087.13	Atp6ap1	protein_coding	ATPase, H+ transporting, lysosomal accessory protein 1 [Source:MGI Symbol;Acc:MGI:109629]	8944.91	-0.00924004	0.0175176	0.0723148	ENSMUSG00000073856.11	Iqck	protein_coding	IQ motif containing K [Source:MGI Symbol;Acc:MGI:3612188]	172.701	0.56929	0.198456	0.000563321	ENSMUSG00000034687.8	Fras1	protein_coding	Fraser extracellular matrix complex subunit 1 [Source:MGI Symbol;Acc:MGI:2385368]	440.466	-2.07362	0.296607	1.31993e-13	ENSMUSG00000028064.17	Sema4a	protein_coding	sema domain, immunoglobulin domain (Ig), transmembrane domain (TM) and short cytoplasmic domain, (semaphorin) 4A [Source:MGI Symbol;Acc:MGI:107560]	1570.66	-0.383645	0.12291	0.000188468	ENSMUSG00000024807.18	Syvn1	protein_coding	synovial apoptosis inhibitor 1, synoviolin [Source:MGI Symbol;Acc:MGI:1921376]	1508.45	-0.808117	0.226122	3.47701e-05
ENSMUSG00000105530.1	Gm43829	TEC	predicted gene 43829 [Source:MGI Symbol;Acc:MGI:5663966]	582.634	-0.521428	0.136712	1.42959e-05	ENSMUSG00000026131.20	Dst	protein_coding	dystonin [Source:MGI Symbol;Acc:MGI:104627]	38001.2	0.00994968	0.018905	0.0736425	ENSMUSG00000005774.12	Rfx5	protein_coding	regulatory factor X, 5 (influences HLA class II expression) [Source:MGI Symbol;Acc:MGI:1858421]	755.305	0.259749	0.0908156	0.000572407	ENSMUSG00000000346.9	Dazap2	protein_coding	DAZ associated protein 2 [Source:MGI Symbol;Acc:MGI:1344344]	1994.75	-0.563298	0.0807872	1.40318e-13	ENSMUSG00000002032.17	Tmem25	protein_coding	transmembrane protein 25 [Source:MGI Symbol;Acc:MGI:1918937]	1137.97	-0.515213	0.165295	0.00019271	ENSMUSG00000054517.9	Trim65	protein_coding	tripartite motif-containing 65 [Source:MGI Symbol;Acc:MGI:2442815]	295.032	-0.504474	0.141285	3.56082e-05
ENSMUSG00000006764.8	Tph2	protein_coding	tryptophan hydroxylase 2 [Source:MGI Symbol;Acc:MGI:2651811]	31.8965	-1.87704	0.492778	1.46182e-05	ENSMUSG00000062444.15	Ap3b2	protein_coding	adaptor-related protein complex 3, beta 2 subunit [Source:MGI Symbol;Acc:MGI:1100869]	5101.33	0.0113902	0.0217398	0.0749594	ENSMUSG00000029330.8	Cds1	protein_coding	CDP-diacylglycerol synthase 1 [Source:MGI Symbol;Acc:MGI:1921846]	2499.28	-0.461527	0.16147	0.000581461	ENSMUSG00000038582.15	Pptc7	protein_coding	PTC7 protein phosphatase homolog [Source:MGI Symbol;Acc:MGI:2444593]	772.876	0.933842	0.134028	1.48879e-13	ENSMUSG00000028706.14	Nsun4	protein_coding	NOL1/NOP2/Sun domain family, member 4 [Source:MGI Symbol;Acc:MGI:1919431]	765.504	0.332359	0.106718	0.000196948	mt-Rnr1	mt-Rnr1	mt-rRNA	mt-Rnr1	65266.9	-0.763532	0.21419	3.64599e-05
ENSMUSG00000108358.1	Gm44509	TEC	predicted gene 44509 [Source:MGI Symbol;Acc:MGI:5753085]	823.023	-0.37608	0.0991276	1.49623e-05	ENSMUSG00000000374.8	Trappc10	protein_coding	trafficking protein particle complex 10 [Source:MGI Symbol;Acc:MGI:1336209]	4843.28	0.00877168	0.0169121	0.0762718	ENSMUSG00000071341.4	Egr4	protein_coding	early growth response 4 [Source:MGI Symbol;Acc:MGI:99252]	228.435	-0.979665	0.343131	0.000590535	ENSMUSG00000030340.16	Scnn1a	protein_coding	sodium channel, nonvoltage-gated 1 alpha [Source:MGI Symbol;Acc:MGI:101782]	338.956	-1.47924	0.212978	1.58919e-13	ENSMUSG00000050965.14	Prkca	protein_coding	protein kinase C, alpha [Source:MGI Symbol;Acc:MGI:97595]	405.509	-0.690876	0.222574	0.000201327	ENSMUSG00000057421.12	Las1l	protein_coding	LAS1-like (S. cerevisiae) [Source:MGI Symbol;Acc:MGI:1923380]	637.218	-0.400332	0.112341	3.73067e-05
ENSMUSG00000051403.9	Ppp1r37	protein_coding	protein phosphatase 1, regulatory subunit 37 [Source:MGI Symbol;Acc:MGI:2687042]	3168.64	0.409703	0.10801	1.53037e-05	ENSMUSG00000034377.10	Tulp4	protein_coding	tubby like protein 4 [Source:MGI Symbol;Acc:MGI:1916092]	10652.8	-0.0104872	0.0202775	0.077572	ENSMUSG00000103572.1	Gm37115	TEC	predicted gene, 37115 [Source:MGI Symbol;Acc:MGI:5610343]	117.943	-0.55342	0.194056	0.000599631	ENSMUSG00000030834.7	Abcc6	protein_coding	ATP-binding cassette, sub-family C (CFTR/MRP), member 6 [Source:MGI Symbol;Acc:MGI:1351634]	7615.39	-0.582331	0.0839541	1.69572e-13	ENSMUSG00000023832.14	Acat2	protein_coding	acetyl-Coenzyme A acetyltransferase 2 [Source:MGI Symbol;Acc:MGI:87871]	3317.38	-0.415189	0.133841	0.000205692	ENSMUSG00000028854.9	Slc9a1	protein_coding	solute carrier family 9 (sodium/hydrogen exchanger), member 1 [Source:MGI Symbol;Acc:MGI:102462]	257.091	-0.618126	0.173825	3.81742e-05
ENSMUSG00000022797.16	Tfrc	protein_coding	transferrin receptor [Source:MGI Symbol;Acc:MGI:98822]	4497.06	-0.525786	0.138632	1.56421e-05	ENSMUSG00000015165.16	Hnrnpl	protein_coding	heterogeneous nuclear ribonucleoprotein L [Source:MGI Symbol;Acc:MGI:104816]	5763.23	0.00924508	0.0178905	0.0788583	ENSMUSG00000090100.7	Ttbk2	protein_coding	tau tubulin kinase 2 [Source:MGI Symbol;Acc:MGI:2155779]	7676.8	-0.210512	0.0738661	0.000608699	ENSMUSG00000057465.5	Saa2	protein_coding	serum amyloid A 2 [Source:MGI Symbol;Acc:MGI:98222]	5447.89	5.51647	0.798839	1.82885e-13	ENSMUSG00000007880.16	Arid1a	protein_coding	AT rich interactive domain 1A (SWI-like) [Source:MGI Symbol;Acc:MGI:1935147]	1391.5	-0.482387	0.155631	0.000210054	ENSMUSG00000088252.1	Snord13	snoRNA	small nucleolar RNA, C/D box 13 [Source:MGI Symbol;Acc:MGI:3819521]	86.41	-1.16123	0.326578	3.90329e-05
ENSMUSG00000074247.10	Dda1	protein_coding	DET1 and DDB1 associated 1 [Source:MGI Symbol;Acc:MGI:1913748]	1212.73	0.311456	0.082283	1.59896e-05	ENSMUSG00000102252.5	Snrpn	protein_coding	small nuclear ribonucleoprotein N [Source:MGI Symbol;Acc:MGI:98347]	16934.4	-0.00875199	0.0169547	0.080131	ENSMUSG00000028986.12	Klhl7	protein_coding	kelch-like 7 [Source:MGI Symbol;Acc:MGI:1196453]	3669.62	0.24726	0.0871724	0.0006182	ENSMUSG00000021824.13	Ap3m1	protein_coding	adaptor-related protein complex 3, mu 1 subunit [Source:MGI Symbol;Acc:MGI:1929212]	2985.07	1.29403	0.187685	1.9718e-13	ENSMUSG00000027937.15	Jtb	protein_coding	jumping translocation breakpoint [Source:MGI Symbol;Acc:MGI:1346082]	1243.64	0.24377	0.0787479	0.000214441	ENSMUSG00000021709.14	Erbin	protein_coding	Erbb2 interacting protein [Source:MGI Symbol;Acc:MGI:1890169]	5720.78	0.273024	0.0767896	3.9883e-05
ENSMUSG00000003135.15	Cnot11	protein_coding	CCR4-NOT transcription complex, subunit 11 [Source:MGI Symbol;Acc:MGI:106580]	811.121	0.34186	0.0903215	1.63335e-05	ENSMUSG00000034659.14	Tmem109	protein_coding	transmembrane protein 109 [Source:MGI Symbol;Acc:MGI:1915789]	723.349	-0.0117666	0.0228341	0.0813911	ENSMUSG00000052837.6	Junb	protein_coding	jun B proto-oncogene [Source:MGI Symbol;Acc:MGI:96647]	1698.41	-1.05766	0.374608	0.000628132	ENSMUSG00000031762.7	Mt2	protein_coding	metallothionein 2 [Source:MGI Symbol;Acc:MGI:97172]	879.597	6.51455	0.947724	2.13714e-13	ENSMUSG00000042444.10	Mindy2	protein_coding	MINDY lysine 48 deubiquitinase 2 [Source:MGI Symbol;Acc:MGI:2443086]	1289.9	-0.738988	0.239382	0.000218939	ENSMUSG00000046876.16	Atxn1	protein_coding	ataxin 1 [Source:MGI Symbol;Acc:MGI:104783]	2600.96	-0.66148	0.18645	4.07552e-05
ENSMUSG00000047259.3	Mc4r	protein_coding	melanocortin 4 receptor [Source:MGI Symbol;Acc:MGI:99457]	70.6051	1.46739	0.388438	1.66865e-05	ENSMUSG00000021476.9	Habp4	protein_coding	hyaluronic acid binding protein 4 [Source:MGI Symbol;Acc:MGI:1891713]	4436.71	-0.00908469	0.0177712	0.0826451	ENSMUSG00000022760.17	Thap7	protein_coding	THAP domain containing 7 [Source:MGI Symbol;Acc:MGI:1916259]	550.612	-0.297031	0.105318	0.000638079	ENSMUSG00000037405.8	Icam1	protein_coding	intercellular adhesion molecule 1 [Source:MGI Symbol;Acc:MGI:96392]	625.585	1.82076	0.265356	2.31643e-13	ENSMUSG00000033335.17	Dnm2	protein_coding	dynamin 2 [Source:MGI Symbol;Acc:MGI:109547]	1909.94	0.196684	0.0637548	0.000223427	ENSMUSG00000023830.14	Igf2r	protein_coding	insulin-like growth factor 2 receptor [Source:MGI Symbol;Acc:MGI:96435]	4084.97	0.291902	0.0823605	4.16324e-05
ENSMUSG00000036856.4	Wnt4	protein_coding	wingless-type MMTV integration site family, member 4 [Source:MGI Symbol;Acc:MGI:98957]	295.772	0.658957	0.174733	1.7047e-05	ENSMUSG00000020899.16	Pfas	protein_coding	phosphoribosylformylglycinamidine synthase (FGAR amidotransferase) [Source:MGI Symbol;Acc:MGI:2684864]	1055.6	-0.0121972	0.0238741	0.0838857	ENSMUSG00000037999.13	Arap2	protein_coding	ArfGAP with RhoGAP domain, ankyrin repeat and PH domain 2 [Source:MGI Symbol;Acc:MGI:2684416]	6875.47	-0.494413	0.175747	0.000648215	ENSMUSG00000009647.13	Mcu	protein_coding	mitochondrial calcium uniporter [Source:MGI Symbol;Acc:MGI:3026965]	781.527	-0.818766	0.119421	2.50114e-13	ENSMUSG00000035067.9	Xkr6	protein_coding	X-linked Kx blood group related 6 [Source:MGI Symbol;Acc:MGI:2447765]	136.141	-0.612425	0.198591	0.000227886	ENSMUSG00000069825.12	Gm49340	protein_coding	predicted gene, 49340 [Source:MGI Symbol;Acc:MGI:6121532]	16.1136	-2.43432	0.688052	4.2526e-05
ENSMUSG00000022197.16	Pdzd2	protein_coding	PDZ domain containing 2 [Source:MGI Symbol;Acc:MGI:1922394]	2343.79	0.627157	0.166387	1.74071e-05	ENSMUSG00000022890.13	Atp5j	protein_coding	ATP synthase, H+ transporting, mitochondrial F0 complex, subunit F [Source:MGI Symbol;Acc:MGI:107777]	1952.67	-0.00931551	0.0182601	0.085114	ENSMUSG00000060424.14	Pantr1	lncRNA	POU domain, class 3, transcription factor 3 adjacent noncoding transcript 1 [Source:MGI Symbol;Acc:MGI:1913547]	753.757	-0.558932	0.198894	0.000658367	ENSMUSG00000032349.13	Elovl5	protein_coding	ELOVL family member 5, elongation of long chain fatty acids (yeast) [Source:MGI Symbol;Acc:MGI:1916051]	21330.4	-1.48534	0.217234	2.71111e-13	ENSMUSG00000043061.10	Tmem18	protein_coding	transmembrane protein 18 [Source:MGI Symbol;Acc:MGI:2387176]	609.208	0.425678	0.138921	0.000232683	ENSMUSG00000074093.4	Svip	protein_coding	small VCP/p97-interacting protein [Source:MGI Symbol;Acc:MGI:1922994]	555.586	-0.347806	0.0984157	4.34266e-05
ENSMUSG00000104896.1	Rnu3b4	snoRNA	U3B small nuclear RNA 4 [Source:MGI Symbol;Acc:MGI:97988]	374.274	-12.0477	3.20923	1.77915e-05	ENSMUSG00000003531.15	Dgcr6	protein_coding	DiGeorge syndrome critical region gene 6 [Source:MGI Symbol;Acc:MGI:1202877]	859.806	-0.0119188	0.0233779	0.0863293	ENSMUSG00000032297.11	Celf6	protein_coding	CUGBP, Elav-like family member 6 [Source:MGI Symbol;Acc:MGI:1923433]	626.167	0.58983	0.210265	0.000668622	ENSMUSG00000021947.11	Cryl1	protein_coding	crystallin, lambda 1 [Source:MGI Symbol;Acc:MGI:1915881]	487.956	-1.60226	0.234341	2.91905e-13	ENSMUSG00000037110.20	Ralgapa2	protein_coding	Ral GTPase activating protein, alpha subunit 2 (catalytic) [Source:MGI Symbol;Acc:MGI:3036245]	3823.91	-0.3123	0.102045	0.000237504	ENSMUSG00000023018.5	Smarcd1	protein_coding	SWI/SNF related, matrix associated, actin dependent regulator of chromatin, subfamily d, member 1 [Source:MGI Symbol;Acc:MGI:1933623]	183.362	-1.04844	0.296887	4.43283e-05
ENSMUSG00000044477.12	Zfand3	protein_coding	zinc finger, AN1-type domain 3 [Source:MGI Symbol;Acc:MGI:1096572]	1630.87	0.301854	0.080547	1.81844e-05	ENSMUSG00000041298.15	Katnal1	protein_coding	katanin p60 subunit A-like 1 [Source:MGI Symbol;Acc:MGI:2387638]	3251.22	-0.00903369	0.0177193	0.0875312	ENSMUSG00000070822.5	Zscan18	protein_coding	zinc finger and SCAN domain containing 18 [Source:MGI Symbol;Acc:MGI:3643810]	713.277	0.297894	0.106313	0.000678899	ENSMUSG00000028833.13	Ncdn	protein_coding	neurochondrin [Source:MGI Symbol;Acc:MGI:1347351]	453.454	0.931569	0.136333	3.13136e-13	ENSMUSG00000071074.9	Yipf3	protein_coding	Yip1 domain family, member 3 [Source:MGI Symbol;Acc:MGI:106280]	1651.16	0.592308	0.19354	0.000242272	ENSMUSG00000036098.15	Myrf	protein_coding	myelin regulatory factor [Source:MGI Symbol;Acc:MGI:2684944]	505.903	-0.738245	0.209685	4.5267e-05
ENSMUSG00000034210.14	Efcab14	protein_coding	EF-hand calcium binding domain 14 [Source:MGI Symbol;Acc:MGI:2442397]	1289.32	-0.323574	0.0863792	1.8576e-05	ENSMUSG00000055254.15	Ntrk2	protein_coding	neurotrophic tyrosine kinase, receptor, type 2 [Source:MGI Symbol;Acc:MGI:97384]	22893.4	0.00935219	0.0183715	0.0887215	ENSMUSG00000106847.1	Peg13	lncRNA	paternally expressed 13 [Source:MGI Symbol;Acc:MGI:2663476]	6895.95	-0.260116	0.0928831	0.000689131	ENSMUSG00000019437.17	Tlcd1	protein_coding	TLC domain containing 1 [Source:MGI Symbol;Acc:MGI:1915572]	1149.1	-0.905755	0.13269	3.35264e-13	ENSMUSG00000049922.8	Slc35c1	protein_coding	solute carrier family 35, member C1 [Source:MGI Symbol;Acc:MGI:2443301]	312.102	-0.699215	0.228882	0.000247099	ENSMUSG00000065176.1	Rnu12	snRNA	RNA U12, small nuclear [Source:MGI Symbol;Acc:MGI:1336893]	666.487	-0.89881	0.255843	4.62297e-05
ENSMUSG00000094910.1	D430019H16Rik	protein_coding	RIKEN cDNA D430019H16 gene [Source:MGI Symbol;Acc:MGI:2443127]	5387.71	0.665232	0.177621	1.89647e-05	ENSMUSG00000006673.14	Qrich1	protein_coding	glutamine-rich 1 [Source:MGI Symbol;Acc:MGI:1916482]	4977.78	0.00922682	0.0181562	0.0899006	ENSMUSG00000103358.1	Gm37593	TEC	predicted gene, 37593 [Source:MGI Symbol;Acc:MGI:5610821]	458.869	-1.13531	0.405843	0.000699384	ENSMUSG00000031812.16	Map1lc3b	protein_coding	microtubule-associated protein 1 light chain 3 beta [Source:MGI Symbol;Acc:MGI:1914693]	3062.7	0.48258	0.070917	3.60929e-13	ENSMUSG00000029084.5	Cd38	protein_coding	CD38 antigen [Source:MGI Symbol;Acc:MGI:107474]	575.628	0.372537	0.122494	0.000252158	ENSMUSG00000039262.16	Prrc2b	protein_coding	proline-rich coiled-coil 2B [Source:MGI Symbol;Acc:MGI:1923304]	2428.18	-0.51083	0.145468	4.71886e-05
ENSMUSG00000020190.13	Mknk2	protein_coding	MAP kinase-interacting serine/threonine kinase 2 [Source:MGI Symbol;Acc:MGI:894279]	1065.44	0.452571	0.120873	1.93514e-05	ENSMUSG00000041124.11	Msantd4	protein_coding	Myb/SANT-like DNA-binding domain containing 4 with coiled-coils [Source:MGI Symbol;Acc:MGI:1925350]	2103.76	-0.00947361	0.0187452	0.0910721	ENSMUSG00000017412.15	Cacnb4	protein_coding	calcium channel, voltage-dependent, beta 4 subunit [Source:MGI Symbol;Acc:MGI:103301]	10785.5	-0.48564	0.17441	0.000710094	ENSMUSG00000095061.1	E030018B13Rik	protein_coding	RIKEN cDNA E030018B13 gene [Source:MGI Symbol;Acc:MGI:2686543]	24.8538	5.78447	0.850575	3.87124e-13	ENSMUSG00000038725.13	Pkhd1l1	protein_coding	polycystic kidney and hepatic disease 1-like 1 [Source:MGI Symbol;Acc:MGI:2183153]	46.4214	-1.63205	0.536979	0.000257203	ENSMUSG00000098943.1	Rnu3b1	snoRNA	U3B small nuclear RNA 1 [Source:MGI Symbol;Acc:MGI:97985]	1535.54	-0.982863	0.279967	4.81417e-05
ENSMUSG00000032564.16	Cpne4	protein_coding	copine IV [Source:MGI Symbol;Acc:MGI:1921270]	1864.17	0.750619	0.200745	1.97437e-05	ENSMUSG00000049680.17	Urgcp	protein_coding	upregulator of cell proliferation [Source:MGI Symbol;Acc:MGI:1919296]	2924.1	0.00869706	0.0172652	0.0922342	ENSMUSG00000031972.5	Acta1	protein_coding	actin, alpha 1, skeletal muscle [Source:MGI Symbol;Acc:MGI:87902]	195.718	-0.58537	0.210507	0.000720855	ENSMUSG00000025981.13	Coq10b	protein_coding	coenzyme Q10B [Source:MGI Symbol;Acc:MGI:1915126]	852.969	2.21127	0.325912	4.16275e-13	ENSMUSG00000042082.7	Arsb	protein_coding	arylsulfatase B [Source:MGI Symbol;Acc:MGI:88075]	495.364	-0.483323	0.159246	0.000262285	ENSMUSG00000035910.15	Dcdc2a	protein_coding	doublecortin domain containing 2a [Source:MGI Symbol;Acc:MGI:2652818]	105.162	1.06456	0.303437	4.9095e-05
ENSMUSG00000014496.8	Ankrd28	protein_coding	ankyrin repeat domain 28 [Source:MGI Symbol;Acc:MGI:2145661]	3221.62	-0.334039	0.0893935	2.01366e-05	ENSMUSG00000071172.13	Srsf3	protein_coding	serine/arginine-rich splicing factor 3 [Source:MGI Symbol;Acc:MGI:98285]	4300.27	-0.00945694	0.0187971	0.0933851	ENSMUSG00000052302.6	Tbc1d30	protein_coding	TBC1 domain family, member 30 [Source:MGI Symbol;Acc:MGI:1921944]	3882.61	-0.472599	0.16999	0.000731527	ENSMUSG00000102758.3	Naaladl2	protein_coding	N-acetylated alpha-linked acidic dipeptidase-like 2 [Source:MGI Symbol;Acc:MGI:2685867]	532.702	-1.95764	0.288675	4.45857e-13	ENSMUSG00000033964.12	Zbtb41	protein_coding	zinc finger and BTB domain containing 41 [Source:MGI Symbol;Acc:MGI:2444487]	1380.02	0.495421	0.163339	0.000267355	ENSMUSG00000038894.7	Irs2	protein_coding	insulin receptor substrate 2 [Source:MGI Symbol;Acc:MGI:109334]	1278.83	-1.0658	0.304415	5.0071e-05
ENSMUSG00000039483.10	Asb6	protein_coding	ankyrin repeat and SOCS box-containing 6 [Source:MGI Symbol;Acc:MGI:1919573]	896.929	0.344263	0.092456	2.05519e-05	ENSMUSG00000025499.18	Hras	protein_coding	Harvey rat sarcoma virus oncogene [Source:MGI Symbol;Acc:MGI:96224]	3189.68	-0.00997059	0.0198502	0.0945252	ENSMUSG00000048878.6	Hexim1	protein_coding	hexamethylene bis-acetamide inducible 1 [Source:MGI Symbol;Acc:MGI:2385923]	1259.96	-0.199763	0.0721404	0.000742587	ENSMUSG00000028133.17	Rwdd3	protein_coding	RWD domain containing 3 [Source:MGI Symbol;Acc:MGI:1920420]	225.008	-1.83064	0.27019	4.76485e-13	ENSMUSG00000036309.14	Skp1a	protein_coding	S-phase kinase-associated protein 1A [Source:MGI Symbol;Acc:MGI:103575]	5646.67	0.262634	0.0868172	0.000272542	ENSMUSG00000022220.14	Adcy4	protein_coding	adenylate cyclase 4 [Source:MGI Symbol;Acc:MGI:99674]	210.55	0.787928	0.225319	5.10563e-05
ENSMUSG00000015605.6	Srf	protein_coding	serum response factor [Source:MGI Symbol;Acc:MGI:106658]	1143.37	0.548796	0.147785	2.0984e-05	ENSMUSG00000032046.15	Abhd12	protein_coding	abhydrolase domain containing 12 [Source:MGI Symbol;Acc:MGI:1923442]	6614.11	-0.00934462	0.0186326	0.0956548	ENSMUSG00000026930.15	Gpsm1	protein_coding	G-protein signalling modulator 1 (AGS3-like, C. elegans) [Source:MGI Symbol;Acc:MGI:1915089]	1568.08	0.957666	0.345843	0.00075353	ENSMUSG00000030257.16	Srgap3	protein_coding	SLIT-ROBO Rho GTPase activating protein 3 [Source:MGI Symbol;Acc:MGI:2152938]	216.11	-1.7783	0.262856	5.09159e-13	ENSMUSG00000052609.9	Plekhg3	protein_coding	pleckstrin homology domain containing, family G (with RhoGef domain) member 3 [Source:MGI Symbol;Acc:MGI:2388284]	1354.04	-0.416072	0.137608	0.000277708	ENSMUSG00000038068.15	Rnf144b	protein_coding	ring finger protein 144B [Source:MGI Symbol;Acc:MGI:2384986]	1654.18	-0.495317	0.141848	5.2055e-05
ENSMUSG00000025145.13	Lrrc45	protein_coding	leucine rich repeat containing 45 [Source:MGI Symbol;Acc:MGI:2387183]	1283.69	0.34103	0.0919258	2.14194e-05	ENSMUSG00000049422.7	Chchd10	protein_coding	coiled-coil-helix-coiled-coil-helix domain containing 10 [Source:MGI Symbol;Acc:MGI:2143558]	3120.63	0.00920922	0.0184198	0.0967753	ENSMUSG00000005802.12	Slc30a4	protein_coding	solute carrier family 30 (zinc transporter), member 4 [Source:MGI Symbol;Acc:MGI:1345282]	3827.92	-0.37762	0.136897	0.000764848	ENSMUSG00000018906.14	P4ha2	protein_coding	procollagen-proline, 2-oxoglutarate 4-dioxygenase (proline 4-hydroxylase), alpha II polypeptide [Source:MGI Symbol;Acc:MGI:894286]	194.902	1.84101	0.273769	5.52782e-13	ENSMUSG00000021417.15	Eci2	protein_coding	enoyl-Coenzyme A delta isomerase 2 [Source:MGI Symbol;Acc:MGI:1346064]	5705.71	0.697467	0.231581	0.000283082	ENSMUSG00000005362.14	Crbn	protein_coding	cereblon [Source:MGI Symbol;Acc:MGI:1913277]	1142.21	0.336762	0.0967011	5.30883e-05
ENSMUSG00000050423.11	Ppp1r3g	protein_coding	protein phosphatase 1, regulatory subunit 3G [Source:MGI Symbol;Acc:MGI:1923737]	194.196	1.06221	0.28643	2.18532e-05	ENSMUSG00000039477.16	Tnrc18	protein_coding	trinucleotide repeat containing 18 [Source:MGI Symbol;Acc:MGI:3648294]	1401.76	-0.00983819	0.0197144	0.0978857	ENSMUSG00000027620.16	Rbm39	protein_coding	RNA binding motif protein 39 [Source:MGI Symbol;Acc:MGI:2157953]	7281.41	0.170152	0.0618028	0.000776295	ENSMUSG00000042246.5	Tmc7	protein_coding	transmembrane channel-like gene family 7 [Source:MGI Symbol;Acc:MGI:2443317]	223.198	1.65295	0.246017	5.97838e-13	ENSMUSG00000007589.9	Tinf2	protein_coding	Terf1 (TRF1)-interacting nuclear factor 2 [Source:MGI Symbol;Acc:MGI:107246]	468.898	0.378318	0.126033	0.000288627	ENSMUSG00000021707.5	Dhfr	protein_coding	dihydrofolate reductase [Source:MGI Symbol;Acc:MGI:94890]	1037.81	0.465126	0.133723	5.41313e-05
ENSMUSG00000032515.8	Csrnp1	protein_coding	cysteine-serine-rich nuclear protein 1 [Source:MGI Symbol;Acc:MGI:2387989]	253.536	0.72124	0.194537	2.22845e-05	ENSMUSG00000005886.14	Ncoa2	protein_coding	nuclear receptor coactivator 2 [Source:MGI Symbol;Acc:MGI:1276533]	4247.44	0.0126417	0.0255612	0.0989929	ENSMUSG00000063087.15	Gm10125	lncRNA	predicted gene 10125 [Source:MGI Symbol;Acc:MGI:3642044]	285.334	0.665834	0.242852	0.000788168	ENSMUSG00000041044.9	Lrit1	protein_coding	leucine-rich repeat, immunoglobulin-like and transmembrane domains 1 [Source:MGI Symbol;Acc:MGI:2385320]	706.862	-1.8289	0.272255	6.42828e-13	ENSMUSG00000066441.14	Rdh11	protein_coding	retinol dehydrogenase 11 [Source:MGI Symbol;Acc:MGI:102581]	3413.64	-0.693225	0.230987	0.000294128	ENSMUSG00000053113.3	Socs3	protein_coding	suppressor of cytokine signaling 3 [Source:MGI Symbol;Acc:MGI:1201791]	365.371	1.19806	0.34447	5.5165e-05
ENSMUSG00000002968.9	Med25	protein_coding	mediator complex subunit 25 [Source:MGI Symbol;Acc:MGI:1922863]	1164.09	0.378859	0.102248	2.27161e-05	ENSMUSG00000062901.3	Klhl24	protein_coding	kelch-like 24 [Source:MGI Symbol;Acc:MGI:1923035]	5606.12	-0.00848159	0.0172646	0.100095	ENSMUSG00000023286.16	Ube2j2	protein_coding	ubiquitin-conjugating enzyme E2J 2 [Source:MGI Symbol;Acc:MGI:2153608]	949.898	-0.268673	0.0984544	0.000800547	ENSMUSG00000057425.3	Ugt2b37	protein_coding	UDP glucuronosyltransferase 2 family, polypeptide B37 [Source:MGI Symbol;Acc:MGI:2148239]	96.447	2.44482	0.363956	6.87441e-13	ENSMUSG00000031245.8	Hmgn5	protein_coding	high-mobility group nucleosome binding domain 5 [Source:MGI Symbol;Acc:MGI:1355295]	119.773	-0.811634	0.270851	0.000299677	ENSMUSG00000050567.16	Maml1	protein_coding	mastermind like transcriptional coactivator 1 [Source:MGI Symbol;Acc:MGI:1890504]	560.026	-0.427915	0.123037	5.61882e-05
ENSMUSG00000025213.11	Kazald1	protein_coding	Kazal-type serine peptidase inhibitor domain 1 [Source:MGI Symbol;Acc:MGI:2147606]	115.907	-0.825042	0.224098	2.31963e-05	ENSMUSG00000031631.15	Cfap97	protein_coding	cilia and flagella associated protein 97 [Source:MGI Symbol;Acc:MGI:1914006]	1129.99	-0.00861665	0.0175604	0.101186	ENSMUSG00000004562.16	Arhgef40	protein_coding	Rho guanine nucleotide exchange factor (GEF) 40 [Source:MGI Symbol;Acc:MGI:2685515]	884.849	0.686052	0.252436	0.000813362	ENSMUSG00000023832.14	Acat2	protein_coding	acetyl-Coenzyme A acetyltransferase 2 [Source:MGI Symbol;Acc:MGI:87871]	3317.38	-0.851242	0.127134	7.39251e-13	ENSMUSG00000027770.5	Dhx36	protein_coding	DEAH (Asp-Glu-Ala-His) box polypeptide 36 [Source:MGI Symbol;Acc:MGI:1919412]	2254.18	0.216973	0.0724528	0.000305213	ENSMUSG00000040128.9	Pnrc1	protein_coding	proline-rich nuclear receptor coactivator 1 [Source:MGI Symbol;Acc:MGI:1917838]	1628.28	-0.93675	0.269601	5.72172e-05
ENSMUSG00000032575.16	Manf	protein_coding	mesencephalic astrocyte-derived neurotrophic factor [Source:MGI Symbol;Acc:MGI:1922090]	1349.65	0.599516	0.163144	2.36878e-05	ENSMUSG00000039285.12	Azi2	protein_coding	5-azacytidine induced gene 2 [Source:MGI Symbol;Acc:MGI:1351332]	2690.45	0.00820534	0.0168417	0.102272	ENSMUSG00000103436.1	Gm36995	lncRNA	predicted gene, 36995 [Source:MGI Symbol;Acc:MGI:5610223]	369.554	-0.356248	0.131179	0.000826147	ENSMUSG00000041135.15	Ripk2	protein_coding	receptor (TNFRSF)-interacting serine-threonine kinase 2 [Source:MGI Symbol;Acc:MGI:1891456]	248.606	1.47148	0.220038	7.93712e-13	ENSMUSG00000000902.13	Smarcb1	protein_coding	SWI/SNF related, matrix associated, actin dependent regulator of chromatin, subfamily b, member 1 [Source:MGI Symbol;Acc:MGI:1328366]	494.786	-0.423716	0.141817	0.000310854	ENSMUSG00000000555.8	Itga5	protein_coding	integrin alpha 5 (fibronectin receptor alpha) [Source:MGI Symbol;Acc:MGI:96604]	587.183	-0.929088	0.267958	5.82718e-05
ENSMUSG00000040740.7	Slc25a34	protein_coding	solute carrier family 25, member 34 [Source:MGI Symbol;Acc:MGI:2686215]	251.73	0.741725	0.202205	2.41901e-05	ENSMUSG00000021573.15	Tppp	protein_coding	tubulin polymerization promoting protein [Source:MGI Symbol;Acc:MGI:1920198]	22837.9	-0.013419	0.027573	0.103349	ENSMUSG00000033730.4	Egr3	protein_coding	early growth response 3 [Source:MGI Symbol;Acc:MGI:1306780]	1240.28	-0.886818	0.327407	0.000839168	ENSMUSG00000031523.16	Dlc1	protein_coding	deleted in liver cancer 1 [Source:MGI Symbol;Acc:MGI:1354949]	2791.62	-0.911372	0.13639	8.49753e-13	ENSMUSG00000068749.9	Psma5	protein_coding	proteasome (prosome, macropain) subunit, alpha type 5 [Source:MGI Symbol;Acc:MGI:1347009]	1840.45	0.211549	0.0708257	0.000316457	ENSMUSG00000041632.7	Mrps27	protein_coding	mitochondrial ribosomal protein S27 [Source:MGI Symbol;Acc:MGI:1919064]	744.136	-0.451859	0.130389	5.93248e-05
ENSMUSG00000017868.16	Sgk2	protein_coding	serum/glucocorticoid regulated kinase 2 [Source:MGI Symbol;Acc:MGI:1351318]	44.2825	-1.86458	0.509286	2.47046e-05	ENSMUSG00000030751.18	Psma1	protein_coding	proteasome (prosome, macropain) subunit, alpha type 1 [Source:MGI Symbol;Acc:MGI:1347005]	1857.85	-0.00844372	0.0173722	0.104415	ENSMUSG00000030691.15	Fchsd2	protein_coding	FCH and double SH3 domains 2 [Source:MGI Symbol;Acc:MGI:2448475]	1451.41	0.341123	0.12598	0.000852101	ENSMUSG00000022136.8	Dnajc3	protein_coding	DnaJ heat shock protein family (Hsp40) member C3 [Source:MGI Symbol;Acc:MGI:107373]	12224.5	0.852003	0.12791	9.14496e-13	ENSMUSG00000024785.7	Rcl1	protein_coding	RNA terminal phosphate cyclase-like 1 [Source:MGI Symbol;Acc:MGI:1913275]	3705.28	0.380817	0.127521	0.000322017	ENSMUSG00000035441.14	Myo1d	protein_coding	myosin ID [Source:MGI Symbol;Acc:MGI:107728]	430.775	-0.666908	0.192452	6.03678e-05
ENSMUSG00000048915.12	Efna5	protein_coding	ephrin A5 [Source:MGI Symbol;Acc:MGI:107444]	356.93	-1.16428	0.319392	2.52542e-05	ENSMUSG00000039704.7	Lmbrd2	protein_coding	LMBR1 domain containing 2 [Source:MGI Symbol;Acc:MGI:2444173]	3772.13	-0.0129713	0.0267944	0.105475	ENSMUSG00000050022.16	Amz1	protein_coding	archaelysin family metallopeptidase 1 [Source:MGI Symbol;Acc:MGI:2442258]	461.604	0.936238	0.345998	0.000864999	ENSMUSG00000022528.8	Hes1	protein_coding	hes family bHLH transcription factor 1 [Source:MGI Symbol;Acc:MGI:104853]	288.461	-2.02492	0.305096	9.90713e-13	ENSMUSG00000031196.13	F8	protein_coding	coagulation factor VIII [Source:MGI Symbol;Acc:MGI:88383]	2227.24	0.397826	0.133236	0.000327532	ENSMUSG00000060126.14	Tpt1	protein_coding	tumor protein, translationally-controlled 1 [Source:MGI Symbol;Acc:MGI:104890]	15071.1	-0.212068	0.061474	6.148e-05
ENSMUSG00000089774.2	Slc5a3	protein_coding	solute carrier family 5 (inositol transporters), member 3 [Source:MGI Symbol;Acc:MGI:1858226]	3398.38	0.56872	0.156044	2.58002e-05	ENSMUSG00000066151.11	Fkbp15	protein_coding	FK506 binding protein 15 [Source:MGI Symbol;Acc:MGI:2444782]	1377.05	0.00803168	0.0166726	0.106528	ENSMUSG00000013646.17	Sh3bp5l	protein_coding	SH3 binding domain protein 5 like [Source:MGI Symbol;Acc:MGI:1933124]	1583.4	-0.156952	0.0581111	0.000878028	ENSMUSG00000002250.16	Ppard	protein_coding	peroxisome proliferator activator receptor delta [Source:MGI Symbol;Acc:MGI:101884]	324.784	-2.41279	0.364072	1.07167e-12	ENSMUSG00000045294.11	Insig1	protein_coding	insulin induced gene 1 [Source:MGI Symbol;Acc:MGI:1916289]	20376.1	-0.573047	0.192137	0.00033307	ENSMUSG00000026179.14	Pnkd	protein_coding	paroxysmal nonkinesiogenic dyskinesia [Source:MGI Symbol;Acc:MGI:1930773]	1214.89	-0.330324	0.0960262	6.2633e-05
ENSMUSG00000065649.1	Snora74a	snoRNA	small nucleolar RNA, H/ACA box 74A [Source:MGI Symbol;Acc:MGI:3646921]	2467.73	-0.54823	0.150548	2.63486e-05	ENSMUSG00000037300.19	Ttc13	protein_coding	tetratricopeptide repeat domain 13 [Source:MGI Symbol;Acc:MGI:2384573]	1201.46	0.00826761	0.017184	0.107571	ENSMUSG00000038759.15	Nup205	protein_coding	nucleoporin 205 [Source:MGI Symbol;Acc:MGI:2141625]	1478.42	0.241827	0.0895949	0.000891018	ENSMUSG00000020593.16	Lpin1	protein_coding	lipin 1 [Source:MGI Symbol;Acc:MGI:1891340]	6233.04	2.2983	0.347548	1.16053e-12	ENSMUSG00000040945.13	Rcc2	protein_coding	regulator of chromosome condensation 2 [Source:MGI Symbol;Acc:MGI:1919784]	941.985	0.320712	0.108102	0.000338928	ENSMUSG00000051695.6	Pcbp1	protein_coding	poly(rC) binding protein 1 [Source:MGI Symbol;Acc:MGI:1345635]	1320.19	-0.404783	0.117902	6.38111e-05
ENSMUSG00000014226.10	Cacybp	protein_coding	calcyclin binding protein [Source:MGI Symbol;Acc:MGI:1270839]	2165.49	0.336847	0.0926061	2.69026e-05	ENSMUSG00000034868.9	Myl12b	protein_coding	myosin, light chain 12B, regulatory [Source:MGI Symbol;Acc:MGI:107494]	4801.6	-0.00789335	0.0164173	0.108605	ENSMUSG00000019874.11	Fabp7	protein_coding	fatty acid binding protein 7, brain [Source:MGI Symbol;Acc:MGI:101916]	733.823	1.07302	0.398403	0.000904185	ENSMUSG00000038121.6	Fam210a	protein_coding	family with sequence similarity 210, member A [Source:MGI Symbol;Acc:MGI:1914000]	5276.55	-0.823572	0.124588	1.25013e-12	ENSMUSG00000028521.17	Slc35d1	protein_coding	solute carrier family 35 (UDP-glucuronic acid/UDP-N-acetylgalactosamine dual transporter), member D1 [Source:MGI Symbol;Acc:MGI:2140361]	2754.17	-0.326804	0.110237	0.000344782	ENSMUSG00000024939.6	Fam89b	protein_coding	family with sequence similarity 89, member B [Source:MGI Symbol;Acc:MGI:106595]	181.58	0.560601	0.16335	6.49846e-05
ENSMUSG00000027248.13	Pdia3	protein_coding	protein disulfide isomerase associated 3 [Source:MGI Symbol;Acc:MGI:95834]	3736.09	0.346037	0.0951864	2.74565e-05	ENSMUSG00000028013.16	Ppa2	protein_coding	pyrophosphatase (inorganic) 2 [Source:MGI Symbol;Acc:MGI:1922026]	944.031	-0.00819876	0.0170657	0.109629	ENSMUSG00000026131.20	Dst	protein_coding	dystonin [Source:MGI Symbol;Acc:MGI:104627]	38001.2	-0.164907	0.0612792	0.000917337	ENSMUSG00000025511.15	Tspan4	protein_coding	tetraspanin 4 [Source:MGI Symbol;Acc:MGI:1928097]	1206.57	1.01687	0.154083	1.34606e-12	ENSMUSG00000014769.10	Psmb1	protein_coding	proteasome (prosome, macropain) subunit, beta type 1 [Source:MGI Symbol;Acc:MGI:104884]	3779.67	0.217249	0.0735644	0.00035086	ENSMUSG00000018362.14	Kpna2	protein_coding	karyopherin (importin) alpha 2 [Source:MGI Symbol;Acc:MGI:103561]	1725.37	0.451173	0.131507	6.61526e-05
ENSMUSG00000018906.14	P4ha2	protein_coding	procollagen-proline, 2-oxoglutarate 4-dioxygenase (proline 4-hydroxylase), alpha II polypeptide [Source:MGI Symbol;Acc:MGI:894286]	350.793	0.91243	0.251023	2.80063e-05	ENSMUSG00000024853.10	Sf3b2	protein_coding	splicing factor 3b, subunit 2 [Source:MGI Symbol;Acc:MGI:2441856]	6132.9	0.00800964	0.0167146	0.110645	ENSMUSG00000021476.9	Habp4	protein_coding	hyaluronic acid binding protein 4 [Source:MGI Symbol;Acc:MGI:1891713]	4436.71	-0.167245	0.0625575	0.000931309	ENSMUSG00000032902.1	Slc16a1	protein_coding	solute carrier family 16 (monocarboxylic acid transporters), member 1 [Source:MGI Symbol;Acc:MGI:106013]	2752.59	-0.71427	0.108289	1.44347e-12	ENSMUSG00000036617.17	Etl4	protein_coding	enhancer trap locus 4 [Source:MGI Symbol;Acc:MGI:95454]	502.214	-0.924509	0.314169	0.000357145	ENSMUSG00000088008.1	Gm25492	scaRNA	predicted gene, 25492 [Source:MGI Symbol;Acc:MGI:5455269]	83.2265	-0.848115	0.247482	6.733e-05
ENSMUSG00000109408.1	A930037H05Rik	lncRNA	RIKEN cDNA A930037H05 gene [Source:MGI Symbol;Acc:MGI:1925689]	156.953	-0.927947	0.25572	2.8567e-05	mt-Atp8_6	mt-Atp8_6	mt-mRNA	mt-Atp8_6	49379.9	-0.0135465	0.0285569	0.111659	ENSMUSG00000019768.16	Esr1	protein_coding	estrogen receptor 1 (alpha) [Source:MGI Symbol;Acc:MGI:1352467]	177.139	0.932802	0.349289	0.000945303	ENSMUSG00000042041.7	2010003K11Rik	protein_coding	RIKEN cDNA 2010003K11 gene [Source:MGI Symbol;Acc:MGI:1917111]	366.967	1.68035	0.255702	1.55847e-12	ENSMUSG00000052962.3	Mrpl35	protein_coding	mitochondrial ribosomal protein L35 [Source:MGI Symbol;Acc:MGI:1913473]	769.094	0.306919	0.104315	0.000363381	ENSMUSG00000118618.1	AC123856.1	transcribed_unprocessed_pseudogene	nuclear antigen Sp100 (Sp100) pseudogene	23.2872	-2.16506	0.631902	6.84999e-05
ENSMUSG00000039285.12	Azi2	protein_coding	5-azacytidine induced gene 2 [Source:MGI Symbol;Acc:MGI:1351332]	2690.45	0.237772	0.0655465	2.91256e-05	ENSMUSG00000029833.17	Trim24	protein_coding	tripartite motif-containing 24 [Source:MGI Symbol;Acc:MGI:109275]	1310.21	0.00754019	0.0162116	0.11268	ENSMUSG00000037111.9	Setd7	protein_coding	SET domain containing (lysine methyltransferase) 7 [Source:MGI Symbol;Acc:MGI:1920501]	5800.69	-0.251375	0.0941734	0.000959232	ENSMUSG00000037270.18	4932438A13Rik	protein_coding	RIKEN cDNA 4932438A13 gene [Source:MGI Symbol;Acc:MGI:2444631]	7621.14	-0.671318	0.102574	1.69625e-12	ENSMUSG00000026755.14	Arpc5l	protein_coding	actin related protein 2/3 complex, subunit 5-like [Source:MGI Symbol;Acc:MGI:1921442]	976.638	0.332784	0.11321	0.000369625	ENSMUSG00000027248.13	Pdia3	protein_coding	protein disulfide isomerase associated 3 [Source:MGI Symbol;Acc:MGI:95834]	10958.9	-0.367838	0.107536	6.96897e-05
ENSMUSG00000027472.14	Pdrg1	protein_coding	p53 and DNA damage regulated 1 [Source:MGI Symbol;Acc:MGI:1915809]	715.461	0.516764	0.142649	2.9692e-05	ENSMUSG00000031708.17	Tecr	protein_coding	trans-2,3-enoyl-CoA reductase [Source:MGI Symbol;Acc:MGI:1915408]	6802.3	-0.00747383	0.0162506	0.1137	ENSMUSG00000038244.14	Mical2	protein_coding	microtubule associated monooxygenase, calponin and LIM domain containing 2 [Source:MGI Symbol;Acc:MGI:2444947]	7604.44	-0.843172	0.315906	0.000973037	ENSMUSG00000043418.4	Lrit2	protein_coding	leucine-rich repeat, immunoglobulin-like and transmembrane domains 2 [Source:MGI Symbol;Acc:MGI:2444885]	210.774	-2.09039	0.319449	1.83362e-12	ENSMUSG00000023912.10	Slc25a27	protein_coding	solute carrier family 25, member 27 [Source:MGI Symbol;Acc:MGI:1921261]	57.5466	-1.32035	0.449468	0.000375859	ENSMUSG00000025583.15	Rptor	protein_coding	regulatory associated protein of MTOR, complex 1 [Source:MGI Symbol;Acc:MGI:1921620]	1595.33	-0.313761	0.0917592	7.08747e-05
ENSMUSG00000115975.1	Gm49526	TEC	predicted gene, 49526 [Source:MGI Symbol;Acc:MGI:6155225]	146.824	-0.873751	0.24182	3.0279e-05	ENSMUSG00000029502.14	Golga3	protein_coding	golgi autoantigen, golgin subfamily a, 3 [Source:MGI Symbol;Acc:MGI:96958]	2721.19	-0.00712323	0.0155304	0.114712	ENSMUSG00000035528.4	Npffr2	protein_coding	neuropeptide FF receptor 2 [Source:MGI Symbol;Acc:MGI:1860130]	20.1243	2.907	1.09139	0.000987012	ENSMUSG00000027540.13	Ptpn1	protein_coding	protein tyrosine phosphatase, non-receptor type 1 [Source:MGI Symbol;Acc:MGI:97805]	867.73	0.876184	0.133941	1.97182e-12	ENSMUSG00000030800.10	Prss8	protein_coding	protease, serine 8 (prostasin) [Source:MGI Symbol;Acc:MGI:1923810]	223.212	-0.919906	0.313265	0.000382061	ENSMUSG00000063354.7	Slc39a4	protein_coding	solute carrier family 39 (zinc transporter), member 4 [Source:MGI Symbol;Acc:MGI:1919277]	2325.7	0.314415	0.0921521	7.20905e-05
ENSMUSG00000019823.17	Mical1	protein_coding	microtubule associated monooxygenase, calponin and LIM domain containing 1 [Source:MGI Symbol;Acc:MGI:2385847]	337.275	-0.567074	0.156953	3.0861e-05	ENSMUSG00000024603.8	Dctn4	protein_coding	dynactin 4 [Source:MGI Symbol;Acc:MGI:1914915]	3673.6	-0.00715771	0.0156097	0.115715	ENSMUSG00000029279.15	Brdt	protein_coding	bromodomain, testis-specific [Source:MGI Symbol;Acc:MGI:1891374]	316.918	-0.366937	0.137899	0.001001	ENSMUSG00000026950.18	Neb	protein_coding	nebulin [Source:MGI Symbol;Acc:MGI:97292]	3061.28	-1.57335	0.240694	2.11351e-12	ENSMUSG00000020677.7	Ddx52	protein_coding	DEAD (Asp-Glu-Ala-Asp) box polypeptide 52 [Source:MGI Symbol;Acc:MGI:1925644]	625.07	0.324678	0.110829	0.000388385	ENSMUSG00000030339.7	Ltbr	protein_coding	lymphotoxin B receptor [Source:MGI Symbol;Acc:MGI:104875]	2478.07	0.590992	0.173271	7.3301e-05
ENSMUSG00000027582.16	Zgpat	protein_coding	zinc finger, CCCH-type with G patch domain [Source:MGI Symbol;Acc:MGI:2449939]	2982.81	0.244667	0.0677397	3.14406e-05	ENSMUSG00000006057.15	Atp5g1	protein_coding	ATP synthase, H+ transporting, mitochondrial F0 complex, subunit C1 (subunit 9) [Source:MGI Symbol;Acc:MGI:107653]	4121.84	-0.00735945	0.0163147	0.116721	ENSMUSG00000017493.12	Igfbp4	protein_coding	insulin-like growth factor binding protein 4 [Source:MGI Symbol;Acc:MGI:96439]	1577.46	-0.825031	0.311061	0.00101534	ENSMUSG00000021629.10	Slc30a5	protein_coding	solute carrier family 30 (zinc transporter), member 5 [Source:MGI Symbol;Acc:MGI:1916298]	1698.34	1.02945	0.157623	2.25961e-12	ENSMUSG00000101609.2	Kcnq1ot1	lncRNA	KCNQ1 overlapping transcript 1 [Source:MGI Symbol;Acc:MGI:1926855]	5236.34	-0.286693	0.0979218	0.000394694	ENSMUSG00000021190.14	Lgmn	protein_coding	legumain [Source:MGI Symbol;Acc:MGI:1330838]	1898.2	0.475401	0.139501	7.45166e-05
ENSMUSG00000104661.1	Gm42768	TEC	predicted gene 42768 [Source:MGI Symbol;Acc:MGI:5662905]	821.886	-0.448042	0.124275	3.20334e-05	ENSMUSG00000022124.15	Fbxl3	protein_coding	F-box and leucine-rich repeat protein 3 [Source:MGI Symbol;Acc:MGI:1354702]	3411.8	0.00708198	0.0157409	0.11772	ENSMUSG00000033578.7	Tmem35a	protein_coding	transmembrane protein 35A [Source:MGI Symbol;Acc:MGI:1914814]	1679.69	0.429446	0.162016	0.00102963	ENSMUSG00000034285.15	Nipsnap1	protein_coding	nipsnap homolog 1 [Source:MGI Symbol;Acc:MGI:1278344]	6609.53	-0.649365	0.0995449	2.41257e-12	ENSMUSG00000001911.16	Nfix	protein_coding	nuclear factor I/X [Source:MGI Symbol;Acc:MGI:97311]	1111.21	-0.356084	0.121653	0.000400962	ENSMUSG00000029478.16	Ncor2	protein_coding	nuclear receptor co-repressor 2 [Source:MGI Symbol;Acc:MGI:1337080]	764.2	-0.966421	0.283588	7.57208e-05
ENSMUSG00000091971.3	Hspa1a	protein_coding	heat shock protein 1A [Source:MGI Symbol;Acc:MGI:96244]	414.986	0.629558	0.174755	3.26284e-05	ENSMUSG00000049323.8	Smcr8	protein_coding	Smith-Magenis syndrome chromosome region, candidate 8 homolog (human) [Source:MGI Symbol;Acc:MGI:2444720]	2048.11	-0.00715799	0.0159126	0.118709	ENSMUSG00000030270.11	Cpne9	protein_coding	copine family member IX [Source:MGI Symbol;Acc:MGI:2443052]	1301.67	-0.763764	0.288505	0.00104398	ENSMUSG00000031608.13	Galnt7	protein_coding	polypeptide N-acetylgalactosaminyltransferase 7 [Source:MGI Symbol;Acc:MGI:1349449]	143.754	1.25778	0.193023	2.57202e-12	ENSMUSG00000030701.17	Plekhb1	protein_coding	pleckstrin homology domain containing, family B (evectins) member 1 [Source:MGI Symbol;Acc:MGI:1351469]	578.292	0.621396	0.212381	0.000407202	ENSMUSG00000064382.1	Gm26447	snoRNA	predicted gene, 26447 [Source:MGI Symbol;Acc:MGI:5456224]	1029.57	-0.741403	0.217568	7.69145e-05
ENSMUSG00000027612.7	Mmp24	protein_coding	matrix metallopeptidase 24 [Source:MGI Symbol;Acc:MGI:1341867]	1400.88	0.294108	0.0817967	3.32378e-05	ENSMUSG00000022672.8	Prkdc	protein_coding	protein kinase, DNA activated, catalytic polypeptide [Source:MGI Symbol;Acc:MGI:104779]	2351.57	0.00705648	0.0159873	0.119703	ENSMUSG00000000214.11	Th	protein_coding	tyrosine hydroxylase [Source:MGI Symbol;Acc:MGI:98735]	222.921	2.4734	0.937974	0.00105878	ENSMUSG00000091780.3	Sco2	protein_coding	SCO2 cytochrome c oxidase assembly protein [Source:MGI Symbol;Acc:MGI:3818630]	2306.99	-1.04923	0.161374	2.747e-12	ENSMUSG00000032194.9	Kank2	protein_coding	KN motif and ankyrin repeat domains 2 [Source:MGI Symbol;Acc:MGI:2384568]	1436.65	-0.444042	0.151816	0.000413408	ENSMUSG00000026307.12	Scly	protein_coding	selenocysteine lyase [Source:MGI Symbol;Acc:MGI:1355310]	1852.54	-0.339662	0.0998756	7.81361e-05
ENSMUSG00000047881.14	Rell1	protein_coding	RELT-like 1 [Source:MGI Symbol;Acc:MGI:2140767]	435.788	-0.787257	0.220074	3.38969e-05	ENSMUSG00000038369.14	Ncoa6	protein_coding	nuclear receptor coactivator 6 [Source:MGI Symbol;Acc:MGI:1929915]	1033.93	-0.00693827	0.0159167	0.120697	ENSMUSG00000013089.15	Etv5	protein_coding	ets variant 5 [Source:MGI Symbol;Acc:MGI:1096867]	2589.78	-0.626351	0.237734	0.00107358	ENSMUSG00000056133.5	Unc93a2	protein_coding	unc-93 homolog A2 [Source:MGI Symbol;Acc:MGI:3712668]	167.706	-2.01157	0.309482	2.92292e-12	ENSMUSG00000023944.14	Hsp90ab1	protein_coding	heat shock protein 90 alpha (cytosolic), class B member 1 [Source:MGI Symbol;Acc:MGI:96247]	18261.5	-0.32513	0.111181	0.000419571	ENSMUSG00000028333.10	Anp32b	protein_coding	acidic (leucine-rich) nuclear phosphoprotein 32 family, member B [Source:MGI Symbol;Acc:MGI:1914878]	128.488	-0.629135	0.185064	7.93536e-05
ENSMUSG00000038173.15	Enpp6	protein_coding	ectonucleotide pyrophosphatase/phosphodiesterase 6 [Source:MGI Symbol;Acc:MGI:2445171]	275.056	-1.58019	0.443035	3.4583e-05	ENSMUSG00000029110.13	Rnf4	protein_coding	ring finger protein 4 [Source:MGI Symbol;Acc:MGI:1201691]	3027.45	0.0068606	0.0157395	0.121682	ENSMUSG00000078453.3	Abracl	protein_coding	ABRA C-terminal like [Source:MGI Symbol;Acc:MGI:1920362]	205.896	-0.508763	0.193497	0.00108855	ENSMUSG00000040147.14	Maob	protein_coding	monoamine oxidase B [Source:MGI Symbol;Acc:MGI:96916]	3554.5	-0.708751	0.109112	3.10249e-12	ENSMUSG00000025016.11	Tm9sf3	protein_coding	transmembrane 9 superfamily member 3 [Source:MGI Symbol;Acc:MGI:1914262]	7980.48	0.240771	0.0824979	0.000425828	ENSMUSG00000024785.7	Rcl1	protein_coding	RNA terminal phosphate cyclase-like 1 [Source:MGI Symbol;Acc:MGI:1913275]	3705.28	0.42742	0.1258	8.05711e-05
ENSMUSG00000117980.1	Gm30571	TEC	predicted gene, 30571 [Source:MGI Symbol;Acc:MGI:5589730]	23.6731	1.84391	0.517658	3.5278e-05	ENSMUSG00000018189.12	Uchl5	protein_coding	ubiquitin carboxyl-terminal esterase L5 [Source:MGI Symbol;Acc:MGI:1914848]	809.407	-0.00684357	0.0157137	0.122658	ENSMUSG00000034463.4	Scara3	protein_coding	scavenger receptor class A, member 3 [Source:MGI Symbol;Acc:MGI:2444418]	643.335	-0.355248	0.135437	0.00110376	ENSMUSG00000030237.14	Slco1a4	protein_coding	solute carrier organic anion transporter family, member 1a4 [Source:MGI Symbol;Acc:MGI:1351896]	1919.28	-3.29443	0.508161	3.29711e-12	ENSMUSG00000020679.11	Hnf1b	protein_coding	HNF1 homeobox B [Source:MGI Symbol;Acc:MGI:98505]	137.159	-1.00062	0.343277	0.000432121	ENSMUSG00000025429.9	Pstpip2	protein_coding	proline-serine-threonine phosphatase-interacting protein 2 [Source:MGI Symbol;Acc:MGI:1335088]	429.035	-0.761146	0.224284	8.18001e-05
ENSMUSG00000074758.10	Gm5535	lncRNA	predicted gene 5535 [Source:MGI Symbol;Acc:MGI:3645019]	12.4139	-2.84712	0.799845	3.59745e-05	ENSMUSG00000041817.14	Fam169a	protein_coding	family with sequence similarity 169, member A [Source:MGI Symbol;Acc:MGI:2444268]	3027.43	-0.00657479	0.0152107	0.123631	ENSMUSG00000036928.14	Stag3	protein_coding	stromal antigen 3 [Source:MGI Symbol;Acc:MGI:1355311]	45.3069	1.40766	0.537534	0.00111908	ENSMUSG00000028479.18	Gne	protein_coding	glucosamine (UDP-N-acetyl)-2-epimerase/N-acetylmannosamine kinase [Source:MGI Symbol;Acc:MGI:1354951]	4909.86	1.024	0.158262	3.50829e-12	ENSMUSG00000106889.1	Gm7463	processed_pseudogene	predicted gene 7463 [Source:MGI Symbol;Acc:MGI:3645336]	110.291	-1.06136	0.364484	0.000438435	ENSMUSG00000031913.9	Vps4a	protein_coding	vacuolar protein sorting 4A [Source:MGI Symbol;Acc:MGI:1890520]	705.424	0.357594	0.105374	8.30183e-05
ENSMUSG00000097617.2	Gm10687	lncRNA	predicted gene 10687 [Source:MGI Symbol;Acc:MGI:3642689]	36.7783	-1.63281	0.458723	3.6665e-05	ENSMUSG00000062933.7	Gm10123	processed_pseudogene	predicted pseudogene 10123 [Source:MGI Symbol;Acc:MGI:3704342]	785.476	0.00678896	0.0157122	0.124595	ENSMUSG00000106542.1	Gm43410	TEC	predicted gene 43410 [Source:MGI Symbol;Acc:MGI:5663547]	24.4321	1.40653	0.537114	0.00113426	ENSMUSG00000112189.1	C730027H18Rik	lncRNA	RIKEN cDNA C730027H18 gene [Source:MGI Symbol;Acc:MGI:2442303]	189.597	-0.975593	0.150818	3.71991e-12	ENSMUSG00000027637.3	Rab5if	protein_coding	RAB5 interacting factor [Source:MGI Symbol;Acc:MGI:1914638]	2714.54	0.256228	0.088131	0.000444813	ENSMUSG00000015461.15	Atf6b	protein_coding	activating transcription factor 6 beta [Source:MGI Symbol;Acc:MGI:105121]	513.342	-0.38645	0.113992	8.42453e-05
ENSMUSG00000001911.16	Nfix	protein_coding	nuclear factor I/X [Source:MGI Symbol;Acc:MGI:97311]	1379.88	-1.05447	0.296552	3.73612e-05	ENSMUSG00000050812.18	Ecpas	protein_coding	Ecm29 proteasome adaptor and scaffold [Source:MGI Symbol;Acc:MGI:2140220]	5481.97	0.00664977	0.0155334	0.125557	ENSMUSG00000040690.15	Col16a1	protein_coding	collagen, type XVI, alpha 1 [Source:MGI Symbol;Acc:MGI:1095396]	645.105	0.550742	0.211088	0.00114988	ENSMUSG00000106288.1	Gm43593	TEC	predicted gene 43593 [Source:MGI Symbol;Acc:MGI:5663730]	247.615	-1.3405	0.207885	3.96232e-12	mt-Nd3	mt-Nd3	mt-mRNA	mt-Nd3	29562.8	0.437644	0.150768	0.000451256	ENSMUSG00000039087.17	Rreb1	protein_coding	ras responsive element binding protein 1 [Source:MGI Symbol;Acc:MGI:2443664]	1846.82	-0.378299	0.111855	8.55091e-05
ENSMUSG00000056895.4	H2bu2	protein_coding	H2B.U histone 2 [Source:MGI Symbol;Acc:MGI:1925553]	550.841	-0.403891	0.113704	3.80631e-05	ENSMUSG00000024914.16	Drap1	protein_coding	Dr1 associated protein 1 (negative cofactor 2 alpha) [Source:MGI Symbol;Acc:MGI:1913806]	2211.53	-0.00649897	0.0153378	0.126517	ENSMUSG00000002012.13	Pnck	protein_coding	pregnancy upregulated non-ubiquitously expressed CaM kinase [Source:MGI Symbol;Acc:MGI:1347357]	1284.89	0.721429	0.277075	0.00116569	ENSMUSG00000068039.13	Tcp1	protein_coding	t-complex protein 1 [Source:MGI Symbol;Acc:MGI:98535]	4226.25	0.497457	0.0773523	4.23356e-12	ENSMUSG00000022283.15	Pabpc1	protein_coding	poly(A) binding protein, cytoplasmic 1 [Source:MGI Symbol;Acc:MGI:1349722]	3567.27	-0.359855	0.124527	0.000457998	ENSMUSG00000031024.13	St5	protein_coding	suppression of tumorigenicity 5 [Source:MGI Symbol;Acc:MGI:108517]	1020.63	-1.03539	0.306316	8.67726e-05
ENSMUSG00000079442.12	St6galnac4	protein_coding	ST6 (alpha-N-acetyl-neuraminyl-2,3-beta-galactosyl-1,3)-N-acetylgalactosaminide alpha-2,6-sialyltransferase 4 [Source:MGI Symbol;Acc:MGI:1341894]	863.618	0.341124	0.0962471	3.87849e-05	ENSMUSG00000063894.15	Zkscan8	protein_coding	zinc finger with KRAB and SCAN domains 8 [Source:MGI Symbol;Acc:MGI:1913815]	1397.68	0.00643605	0.0152967	0.127474	ENSMUSG00000002897.5	Il17ra	protein_coding	interleukin 17 receptor A [Source:MGI Symbol;Acc:MGI:107399]	583.87	-0.891924	0.342602	0.00118137	ENSMUSG00000046447.3	Camk2n1	protein_coding	calcium/calmodulin-dependent protein kinase II inhibitor 1 [Source:MGI Symbol;Acc:MGI:1913509]	901.672	0.721679	0.112425	4.52567e-12	ENSMUSG00000059263.9	Usp47	protein_coding	ubiquitin specific peptidase 47 [Source:MGI Symbol;Acc:MGI:1922246]	5156.9	0.214336	0.0744581	0.000464994	ENSMUSG00000030257.16	Srgap3	protein_coding	SLIT-ROBO Rho GTPase activating protein 3 [Source:MGI Symbol;Acc:MGI:2152938]	216.11	-0.915967	0.271837	8.80894e-05
ENSMUSG00000036561.9	Ppp6r2	protein_coding	protein phosphatase 6, regulatory subunit 2 [Source:MGI Symbol;Acc:MGI:1918724]	4946.05	-0.334855	0.0945731	3.95123e-05	ENSMUSG00000027706.8	Sec62	protein_coding	SEC62 homolog (S. cerevisiae) [Source:MGI Symbol;Acc:MGI:1916526]	4957.73	-0.00627862	0.0149245	0.128422	ENSMUSG00000042515.13	Pwwp3b	protein_coding	PWWP domain containing 3B [Source:MGI Symbol;Acc:MGI:2445062]	190.938	0.881933	0.339489	0.00119725	ENSMUSG00000039956.9	Mrap	protein_coding	melanocortin 2 receptor accessory protein [Source:MGI Symbol;Acc:MGI:1924287]	1316.23	-0.634711	0.0991543	4.85386e-12	ENSMUSG00000115044.1	Gm48978	TEC	predicted gene, 48978 [Source:MGI Symbol;Acc:MGI:6118322]	96.9706	-0.842788	0.292801	0.000471934	ENSMUSG00000066072.13	Cyp4a10	protein_coding	cytochrome P450, family 4, subfamily a, polypeptide 10 [Source:MGI Symbol;Acc:MGI:88611]	9489.69	0.921957	0.273799	8.94083e-05
ENSMUSG00000008845.9	Cd163	protein_coding	CD163 antigen [Source:MGI Symbol;Acc:MGI:2135946]	63.2925	1.55137	0.438774	4.02503e-05	ENSMUSG00000026150.14	Mff	protein_coding	mitochondrial fission factor [Source:MGI Symbol;Acc:MGI:1922984]	5845.21	-0.00624813	0.0148815	0.129363	ENSMUSG00000115471.1	C230086J09Rik	TEC	RIKEN cDNA C230086J09 gene [Source:MGI Symbol;Acc:MGI:2443423]	1178.62	-0.255428	0.0985754	0.00121339	ENSMUSG00000019838.11	Slc16a10	protein_coding	solute carrier family 16 (monocarboxylic acid transporters), member 10 [Source:MGI Symbol;Acc:MGI:1919722]	3872.57	1.0453	0.16344	5.19217e-12	ENSMUSG00000025094.8	Slc18a2	protein_coding	solute carrier family 18 (vesicular monoamine), member 2 [Source:MGI Symbol;Acc:MGI:106677]	8.79752	2.85526	0.992072	0.000478819	ENSMUSG00000053877.12	Srcap	protein_coding	Snf2-related CREBBP activator protein [Source:MGI Symbol;Acc:MGI:2444036]	1555.42	-0.394473	0.117195	9.07237e-05
ENSMUSG00000032586.9	Traip	protein_coding	TRAF-interacting protein [Source:MGI Symbol;Acc:MGI:1096377]	427.199	0.958456	0.27135	4.09939e-05	ENSMUSG00000015377.10	Dennd6b	protein_coding	DENN/MADD domain containing 6B [Source:MGI Symbol;Acc:MGI:1916690]	1893.47	0.00628394	0.0152345	0.130307	ENSMUSG00000032744.4	Heyl	protein_coding	hairy/enhancer-of-split related with YRPW motif-like [Source:MGI Symbol;Acc:MGI:1860511]	57.9754	1.04657	0.404124	0.00122949	ENSMUSG00000111923.1	Gm34777	lncRNA	predicted gene, 34777 [Source:MGI Symbol;Acc:MGI:5593936]	177.98	-2.17485	0.341149	5.57891e-12	ENSMUSG00000032500.10	Dclk3	protein_coding	doublecortin-like kinase 3 [Source:MGI Symbol;Acc:MGI:3039580]	377.19	-0.992267	0.344778	0.000485646	ENSMUSG00000027206.13	Cops2	protein_coding	COP9 signalosome subunit 2 [Source:MGI Symbol;Acc:MGI:1330276]	2046.09	0.357485	0.10629	9.20437e-05
ENSMUSG00000035007.5	Rundc1	protein_coding	RUN domain containing 1 [Source:MGI Symbol;Acc:MGI:2144506]	971.675	0.497474	0.140855	4.17322e-05	ENSMUSG00000034424.5	Gcsh	protein_coding	glycine cleavage system protein H (aminomethyl carrier) [Source:MGI Symbol;Acc:MGI:1915383]	1061.38	-0.00633851	0.0154601	0.131248	ENSMUSG00000022577.17	Ly6h	protein_coding	lymphocyte antigen 6 complex, locus H [Source:MGI Symbol;Acc:MGI:1346030]	3188.87	0.535588	0.206836	0.00124546	ENSMUSG00000004356.8	Utp20	protein_coding	UTP20 small subunit processome component [Source:MGI Symbol;Acc:MGI:1917933]	1499.42	0.616275	0.096938	6.01199e-12	ENSMUSG00000022847.15	Thpo	protein_coding	thrombopoietin [Source:MGI Symbol;Acc:MGI:101875]	95.7072	-0.697282	0.242388	0.000492447	ENSMUSG00000026614.7	Slc30a10	protein_coding	solute carrier family 30, member 10 [Source:MGI Symbol;Acc:MGI:2685058]	2718.85	-0.564728	0.168159	9.33833e-05
ENSMUSG00000032599.12	Ip6k2	protein_coding	inositol hexaphosphate kinase 2 [Source:MGI Symbol;Acc:MGI:1923750]	1855.11	0.212047	0.0601247	4.24815e-05	ENSMUSG00000038459.10	Abhd17c	protein_coding	abhydrolase domain containing 17C [Source:MGI Symbol;Acc:MGI:1917428]	548.519	-0.00633681	0.0154687	0.13218	ENSMUSG00000071337.11	Tia1	protein_coding	cytotoxic granule-associated RNA binding protein 1 [Source:MGI Symbol;Acc:MGI:107914]	5409.4	0.181429	0.0703195	0.00126188	ENSMUSG00000034024.8	Cct2	protein_coding	chaperonin containing Tcp1, subunit 2 (beta) [Source:MGI Symbol;Acc:MGI:107186]	3644.89	0.42118	0.0663288	6.46411e-12	ENSMUSG00000035572.16	Dcaf10	protein_coding	DDB1 and CUL4 associated factor 10 [Source:MGI Symbol;Acc:MGI:2140179]	1547.62	0.250615	0.0871615	0.000499228	ENSMUSG00000042082.7	Arsb	protein_coding	arylsulfatase B [Source:MGI Symbol;Acc:MGI:88075]	495.364	-0.528934	0.157695	9.47372e-05
ENSMUSG00000073877.10	Gm13306	protein_coding	predicted gene 13306 [Source:MGI Symbol;Acc:MGI:3713752]	91.2613	-1.30121	0.369951	4.32582e-05	ENSMUSG00000028857.16	Tmem222	protein_coding	transmembrane protein 222 [Source:MGI Symbol;Acc:MGI:1098568]	1654.62	-0.00625694	0.0152898	0.133105	ENSMUSG00000021541.14	Trpc7	protein_coding	transient receptor potential cation channel, subfamily C, member 7 [Source:MGI Symbol;Acc:MGI:1349470]	141.453	0.966478	0.376532	0.001279	ENSMUSG00000032607.12	Amt	protein_coding	aminomethyltransferase [Source:MGI Symbol;Acc:MGI:3646700]	2064.09	-0.791814	0.124836	6.93451e-12	ENSMUSG00000018559.16	Ctdnep1	protein_coding	CTD nuclear envelope phosphatase 1 [Source:MGI Symbol;Acc:MGI:1914431]	354.452	-0.661143	0.230071	0.000505996	ENSMUSG00000021275.16	Tecpr2	protein_coding	tectonin beta-propeller repeat containing 2 [Source:MGI Symbol;Acc:MGI:2144865]	959.214	-0.458334	0.136767	9.60981e-05
ENSMUSG00000007653.12	Gabrb2	protein_coding	gamma-aminobutyric acid (GABA) A receptor, subunit beta 2 [Source:MGI Symbol;Acc:MGI:95620]	7502	-0.261205	0.0748882	4.41398e-05	ENSMUSG00000045973.18	Slc25a51	protein_coding	solute carrier family 25, member 51 [Source:MGI Symbol;Acc:MGI:2684984]	2824.26	-0.00608396	0.0149429	0.134025	ENSMUSG00000106379.1	Lhfpl3	protein_coding	lipoma HMGIC fusion partner-like 3 [Source:MGI Symbol;Acc:MGI:1925076]	1064.5	0.751433	0.292825	0.00129602	ENSMUSG00000037049.9	Smpd1	protein_coding	sphingomyelin phosphodiesterase 1, acid lysosomal [Source:MGI Symbol;Acc:MGI:98325]	2094.03	0.500114	0.0789658	7.43252e-12	ENSMUSG00000040043.17	Rbms2	protein_coding	RNA binding motif, single stranded interacting protein 2 [Source:MGI Symbol;Acc:MGI:1861776]	231.332	-0.612757	0.213317	0.000512737	ENSMUSG00000027533.10	Fabp5	protein_coding	fatty acid binding protein 5, epidermal [Source:MGI Symbol;Acc:MGI:101790]	2016.08	-1.07686	0.321625	9.74665e-05
ENSMUSG00000027824.5	Vmn2r1	protein_coding	vomeronasal 2, receptor 1 [Source:MGI Symbol;Acc:MGI:3645892]	21.2644	-1.92702	0.552551	4.50154e-05	ENSMUSG00000021171.8	Esyt2	protein_coding	extended synaptotagmin-like protein 2 [Source:MGI Symbol;Acc:MGI:1261845]	4097.1	0.00600235	0.0147504	0.134937	ENSMUSG00000036206.12	Sh3bp4	protein_coding	SH3-domain binding protein 4 [Source:MGI Symbol;Acc:MGI:2138297]	522.352	0.406049	0.15919	0.00131391	ENSMUSG00000024561.11	Mbd1	protein_coding	methyl-CpG binding domain protein 1 [Source:MGI Symbol;Acc:MGI:1333811]	2162.04	1.91674	0.304012	8.03266e-12	ENSMUSG00000025409.14	Mbd6	protein_coding	methyl-CpG binding domain protein 6 [Source:MGI Symbol;Acc:MGI:106378]	191.819	-1.16558	0.405865	0.000519437	ENSMUSG00000039956.9	Mrap	protein_coding	melanocortin 2 receptor accessory protein [Source:MGI Symbol;Acc:MGI:1924287]	1316.23	-0.341644	0.102117	9.88394e-05
ENSMUSG00000018765.5	Fxr2	protein_coding	fragile X mental retardation, autosomal homolog 2 [Source:MGI Symbol;Acc:MGI:1346074]	3539.21	0.236974	0.0679595	4.58855e-05	ENSMUSG00000042211.7	Fbxo38	protein_coding	F-box protein 38 [Source:MGI Symbol;Acc:MGI:2444639]	2021.41	0.00613139	0.0151074	0.135843	ENSMUSG00000036766.12	Dner	protein_coding	delta/notch-like EGF repeat containing [Source:MGI Symbol;Acc:MGI:2152889]	3763.7	0.498468	0.195919	0.00133208	ENSMUSG00000027048.15	Abcb11	protein_coding	ATP-binding cassette, sub-family B (MDR/TAP), member 11 [Source:MGI Symbol;Acc:MGI:1351619]	33533.1	-0.598917	0.0949982	8.62881e-12	ENSMUSG00000047767.17	Atg16l2	protein_coding	autophagy related 16-like 2 (S. cerevisiae) [Source:MGI Symbol;Acc:MGI:1920933]	809.198	-0.842275	0.295388	0.000526672	ENSMUSG00000035011.15	Zbtb7a	protein_coding	zinc finger and BTB domain containing 7a [Source:MGI Symbol;Acc:MGI:1335091]	851.755	-0.380556	0.113844	0.000100219
ENSMUSG00000020695.14	Mrc2	protein_coding	mannose receptor, C type 2 [Source:MGI Symbol;Acc:MGI:107818]	251.896	0.784723	0.225989	4.68073e-05	ENSMUSG00000034863.9	Ano8	protein_coding	anoctamin 8 [Source:MGI Symbol;Acc:MGI:2687327]	1832.48	0.00609966	0.0150476	0.136742	ENSMUSG00000028188.13	Spata1	protein_coding	spermatogenesis associated 1 [Source:MGI Symbol;Acc:MGI:1918201]	109.941	0.606468	0.238459	0.00135016	ENSMUSG00000037720.16	Tmem33	protein_coding	transmembrane protein 33 [Source:MGI Symbol;Acc:MGI:1915128]	2940.13	0.539909	0.0857547	9.25535e-12	ENSMUSG00000061906.5	Ugt2b38	protein_coding	UDP glucuronosyltransferase 2 family, polypeptide B38 [Source:MGI Symbol;Acc:MGI:2140794]	669.441	0.742461	0.260505	0.000533884	ENSMUSG00000021670.14	Hmgcr	protein_coding	3-hydroxy-3-methylglutaryl-Coenzyme A reductase [Source:MGI Symbol;Acc:MGI:96159]	4530.3	-0.639754	0.192157	0.000101676
ENSMUSG00000032397.7	Tipin	protein_coding	timeless interacting protein [Source:MGI Symbol;Acc:MGI:1921571]	300.343	-0.601378	0.173297	4.77303e-05	ENSMUSG00000045348.16	Nyap1	protein_coding	neuronal tyrosine-phosphorylated phosphoinositide 3-kinase adaptor 1 [Source:MGI Symbol;Acc:MGI:2443880]	1857.59	0.00614498	0.0152106	0.137635	ENSMUSG00000031143.4	Ccdc22	protein_coding	coiled-coil domain containing 22 [Source:MGI Symbol;Acc:MGI:1859608]	735.16	-0.324514	0.127738	0.00136828	ENSMUSG00000033917.15	Gde1	protein_coding	glycerophosphodiester phosphodiesterase 1 [Source:MGI Symbol;Acc:MGI:1891827]	1662.84	1.10259	0.175607	9.95419e-12	ENSMUSG00000117310.2	Ptp4a1	protein_coding	protein tyrosine phosphatase 4a1 [Source:MGI Symbol;Acc:MGI:1277096]	4371.53	-0.376026	0.132202	0.000541206	ENSMUSG00000046667.14	Rbm12b1	protein_coding	RNA binding motif protein 12 B1 [Source:MGI Symbol;Acc:MGI:1919647]	507.568	-0.544585	0.163707	0.000103138
ENSMUSG00000027674.16	Pex5l	protein_coding	peroxisomal biogenesis factor 5-like [Source:MGI Symbol;Acc:MGI:1916672]	8745.62	-0.441108	0.127276	4.86641e-05	ENSMUSG00000029063.16	Nadk	protein_coding	NAD kinase [Source:MGI Symbol;Acc:MGI:2183149]	1742.6	-0.00600784	0.0149922	0.138526	ENSMUSG00000030519.14	Apba2	protein_coding	amyloid beta (A4) precursor protein-binding, family A, member 2 [Source:MGI Symbol;Acc:MGI:1261791]	7200.46	-0.327628	0.129156	0.0013865	ENSMUSG00000019039.14	Dalrd3	protein_coding	DALR anticodon binding domain containing 3 [Source:MGI Symbol;Acc:MGI:1915039]	1028.14	0.663827	0.10573	1.06479e-11	ENSMUSG00000098050.1	Gm5345	processed_pseudogene	predicted gene 5345 [Source:MGI Symbol;Acc:MGI:3644320]	81.2516	-0.712072	0.250569	0.00054854	ENSMUSG00000034403.16	Pja1	protein_coding	praja ring finger ubiquitin ligase 1 [Source:MGI Symbol;Acc:MGI:1101765]	2263.17	0.221	0.0664939	0.000104609
ENSMUSG00000039109.16	F13a1	protein_coding	coagulation factor XIII, A1 subunit [Source:MGI Symbol;Acc:MGI:1921395]	141.723	1.01315	0.292539	4.96003e-05	ENSMUSG00000004319.15	Clcn3	protein_coding	chloride channel, voltage-sensitive 3 [Source:MGI Symbol;Acc:MGI:103555]	8847.32	-0.0481857	0.120475	0.139411	ENSMUSG00000027864.9	Ptgfrn	protein_coding	prostaglandin F2 receptor negative regulator [Source:MGI Symbol;Acc:MGI:1277114]	1739.31	-0.468103	0.184786	0.0014048	ENSMUSG00000016382.15	Pls3	protein_coding	plastin 3 (T-isoform) [Source:MGI Symbol;Acc:MGI:104807]	2322.41	-0.494558	0.0787792	1.13392e-11	ENSMUSG00000034121.12	Mks1	protein_coding	Meckel syndrome, type 1 [Source:MGI Symbol;Acc:MGI:3584243]	69.3096	-0.757971	0.26679	0.000555835	ENSMUSG00000040945.13	Rcc2	protein_coding	regulator of chromosome condensation 2 [Source:MGI Symbol;Acc:MGI:1919784]	941.985	0.35555	0.107173	0.000106109
ENSMUSG00000048701.13	Ccdc6	protein_coding	coiled-coil domain containing 6 [Source:MGI Symbol;Acc:MGI:1923801]	1211.23	0.422394	0.122096	5.05445e-05	ENSMUSG00000004897.16	Hdgf	protein_coding	heparin binding growth factor [Source:MGI Symbol;Acc:MGI:1194494]	2680.11	-0.00590735	0.0147931	0.140289	ENSMUSG00000035173.14	Ccdc186	protein_coding	coiled-coil domain containing 186 [Source:MGI Symbol;Acc:MGI:2445022]	2028.15	-0.213551	0.0843112	0.00142297	ENSMUSG00000020182.16	Ddc	protein_coding	dopa decarboxylase [Source:MGI Symbol;Acc:MGI:94876]	3794.29	-1.16712	0.186015	1.20411e-11	ENSMUSG00000038894.7	Irs2	protein_coding	insulin receptor substrate 2 [Source:MGI Symbol;Acc:MGI:109334]	1278.83	-0.892426	0.314186	0.000563086	ENSMUSG00000084839.1	Gm14097	lncRNA	predicted gene 14097 [Source:MGI Symbol;Acc:MGI:3651729]	45.709	1.61684	0.487683	0.000107611
ENSMUSG00000100801.1	Gm15459	processed_pseudogene	predicted gene 15459 [Source:MGI Symbol;Acc:MGI:3705702]	960.588	0.463979	0.134495	5.15231e-05	ENSMUSG00000104597.1	B230334C09Rik	lncRNA	RIKEN cDNA B230334C09 gene [Source:MGI Symbol;Acc:MGI:2442224]	9038.38	0.00606922	0.0152211	0.14116	ENSMUSG00000075316.11	Scn9a	protein_coding	sodium channel, voltage-gated, type IX, alpha [Source:MGI Symbol;Acc:MGI:107636]	216.427	1.47342	0.582225	0.00144114	ENSMUSG00000021458.17	Aopep	protein_coding	aminopeptidase O [Source:MGI Symbol;Acc:MGI:1919311]	1366.23	0.650715	0.103728	1.27419e-11	ENSMUSG00000030847.8	Bag3	protein_coding	BCL2-associated athanogene 3 [Source:MGI Symbol;Acc:MGI:1352493]	358.857	-0.591098	0.208286	0.000570351	ENSMUSG00000026915.16	Strbp	protein_coding	spermatid perinuclear RNA binding protein [Source:MGI Symbol;Acc:MGI:104626]	2969.1	0.331381	0.100065	0.000109126
ENSMUSG00000055447.19	Cd47	protein_coding	CD47 antigen (Rh-related antigen, integrin-associated signal transducer) [Source:MGI Symbol;Acc:MGI:96617]	2525.35	-0.447981	0.129952	5.25044e-05	ENSMUSG00000049164.7	Zfp518a	protein_coding	zinc finger protein 518A [Source:MGI Symbol;Acc:MGI:1919922]	876.266	-0.00597161	0.0150002	0.142025	ENSMUSG00000024907.7	Gal	protein_coding	galanin and GMAP prepropeptide [Source:MGI Symbol;Acc:MGI:95637]	15.1678	3.72368	1.47462	0.00145953	ENSMUSG00000027965.15	Olfm3	protein_coding	olfactomedin 3 [Source:MGI Symbol;Acc:MGI:2387329]	120.498	-1.72113	0.274445	1.34465e-11	ENSMUSG00000039262.16	Prrc2b	protein_coding	proline-rich coiled-coil 2B [Source:MGI Symbol;Acc:MGI:1923304]	2428.18	-0.421536	0.148579	0.000577579	ENSMUSG00000021509.5	Slc25a48	protein_coding	solute carrier family 25, member 48 [Source:MGI Symbol;Acc:MGI:2145373]	157.582	-0.919309	0.277839	0.000110649
ENSMUSG00000022220.14	Adcy4	protein_coding	adenylate cyclase 4 [Source:MGI Symbol;Acc:MGI:99674]	91.775	0.931258	0.271018	5.35277e-05	ENSMUSG00000037608.16	Bclaf1	protein_coding	BCL2-associated transcription factor 1 [Source:MGI Symbol;Acc:MGI:1917580]	7094.07	0.00595705	0.0149881	0.142883	ENSMUSG00000022332.8	Khdrbs3	protein_coding	KH domain containing, RNA binding, signal transduction associated 3 [Source:MGI Symbol;Acc:MGI:1313312]	4551.63	-0.437493	0.173355	0.00147788	ENSMUSG00000018927.3	Ccl6	protein_coding	chemokine (C-C motif) ligand 6 [Source:MGI Symbol;Acc:MGI:98263]	223.25	1.88968	0.301324	1.41453e-11	ENSMUSG00000025825.12	Iscu	protein_coding	iron-sulfur cluster assembly enzyme [Source:MGI Symbol;Acc:MGI:1913633]	2228.32	0.257172	0.0908241	0.000584915	ENSMUSG00000025809.15	Itgb1	protein_coding	integrin beta 1 (fibronectin receptor beta) [Source:MGI Symbol;Acc:MGI:96610]	5917.5	0.190944	0.0582472	0.000112387
ENSMUSG00000097736.8	9530059O14Rik	lncRNA	RIKEN cDNA 9530059O14 gene [Source:MGI Symbol;Acc:MGI:2442421]	1714.42	0.708911	0.20638	5.45477e-05	ENSMUSG00000072772.3	Grcc10	protein_coding	gene rich cluster, C10 gene [Source:MGI Symbol;Acc:MGI:1315201]	2140.22	-0.00592667	0.0149244	0.143735	ENSMUSG00000079469.10	Pigb	protein_coding	phosphatidylinositol glycan anchor biosynthesis, class B [Source:MGI Symbol;Acc:MGI:1891825]	238.262	0.36518	0.144883	0.00149628	ENSMUSG00000020553.8	Pctp	protein_coding	phosphatidylcholine transfer protein [Source:MGI Symbol;Acc:MGI:107375]	2805.27	-1.47561	0.235559	1.48727e-11	ENSMUSG00000047036.8	Zfp445	protein_coding	zinc finger protein 445 [Source:MGI Symbol;Acc:MGI:2143340]	5277.67	0.641366	0.226557	0.000592208	ENSMUSG00000005682.9	Pan2	protein_coding	PAN2 poly(A) specific ribonuclease subunit [Source:MGI Symbol;Acc:MGI:1918984]	999.335	-0.271888	0.0830343	0.000114139
ENSMUSG00000014782.16	Plekhg4	protein_coding	pleckstrin homology domain containing, family G (with RhoGef domain) member 4 [Source:MGI Symbol;Acc:MGI:2142544]	94.1296	1.69458	0.49369	5.55707e-05	ENSMUSG00000015656.17	Hspa8	protein_coding	heat shock protein 8 [Source:MGI Symbol;Acc:MGI:105384]	81022.7	0.00596575	0.0150676	0.144582	ENSMUSG00000044148.6	1810030O07Rik	protein_coding	RIKEN cDNA 1810030O07 gene [Source:MGI Symbol;Acc:MGI:1916405]	602.023	0.303991	0.120653	0.00151461	ENSMUSG00000031765.8	Mt1	protein_coding	metallothionein 1 [Source:MGI Symbol;Acc:MGI:97171]	2772.83	5.21618	0.832862	1.56007e-11	ENSMUSG00000024939.6	Fam89b	protein_coding	family with sequence similarity 89, member B [Source:MGI Symbol;Acc:MGI:106595]	181.58	0.47139	0.166626	0.000599498	ENSMUSG00000099291.1	Rnu3b3	snoRNA	U3B small nuclear RNA 3 [Source:MGI Symbol;Acc:MGI:97987]	1521.52	-0.954918	0.29175	0.000115887
ENSMUSG00000000326.13	Comt	protein_coding	catechol-O-methyltransferase [Source:MGI Symbol;Acc:MGI:88470]	2516.94	0.273535	0.0797913	5.66053e-05	ENSMUSG00000037487.7	Ubr5	protein_coding	ubiquitin protein ligase E3 component n-recognin 5 [Source:MGI Symbol;Acc:MGI:1918040]	7720.47	0.00588948	0.0149072	0.145423	ENSMUSG00000000078.7	Klf6	protein_coding	Kruppel-like factor 6 [Source:MGI Symbol;Acc:MGI:1346318]	1916.18	-0.276631	0.110211	0.00153345	ENSMUSG00000111253.1	Gm34654	lncRNA	predicted gene, 34654 [Source:MGI Symbol;Acc:MGI:5593813]	61.5371	-5.06259	0.808533	1.63303e-11	ENSMUSG00000088835.1	Gm23547	snoRNA	predicted gene, 23547 [Source:MGI Symbol;Acc:MGI:5453324]	252.681	-0.533302	0.188616	0.000606775	ENSMUSG00000050148.9	Ubqln2	protein_coding	ubiquilin 2 [Source:MGI Symbol;Acc:MGI:1860283]	346.93	-0.583222	0.178189	0.000117621
ENSMUSG00000034579.17	Pla2g3	protein_coding	phospholipase A2, group III [Source:MGI Symbol;Acc:MGI:2444945]	83.2002	1.01652	0.296893	5.76514e-05	ENSMUSG00000028618.11	Tmem59	protein_coding	transmembrane protein 59 [Source:MGI Symbol;Acc:MGI:1929278]	2881.22	-0.00590405	0.0149705	0.146258	ENSMUSG00000021820.18	Camk2g	protein_coding	calcium/calmodulin-dependent protein kinase II gamma [Source:MGI Symbol;Acc:MGI:88259]	7894.46	-0.457022	0.182494	0.00155254	ENSMUSG00000006344.17	Ggt5	protein_coding	gamma-glutamyltransferase 5 [Source:MGI Symbol;Acc:MGI:1346063]	108.738	1.41497	0.226003	1.70569e-11	ENSMUSG00000097974.1	Gm10605	lncRNA	predicted gene 10605 [Source:MGI Symbol;Acc:MGI:3642596]	41.7126	1.1688	0.413994	0.000614121	ENSMUSG00000064945.1	Rny3	misc_RNA	RNA, Y3 small cytoplasmic (associated with Ro protein) [Source:MGI Symbol;Acc:MGI:107304]	505.274	-1.10353	0.33852	0.000119445
ENSMUSG00000070427.4	Il18bp	protein_coding	interleukin 18 binding protein [Source:MGI Symbol;Acc:MGI:1333800]	245.976	0.43989	0.128514	5.86933e-05	ENSMUSG00000020483.14	Dynll2	protein_coding	dynein light chain LC8-type 2 [Source:MGI Symbol;Acc:MGI:1915347]	3792.06	-0.00593688	0.0150945	0.147087	ENSMUSG00000040452.9	Cdh12	protein_coding	cadherin 12 [Source:MGI Symbol;Acc:MGI:109503]	1723.34	-0.613871	0.246	0.00157212	ENSMUSG00000021134.17	Srsf5	protein_coding	serine/arginine-rich splicing factor 5 [Source:MGI Symbol;Acc:MGI:98287]	6923.06	-0.446022	0.071247	1.77807e-11	ENSMUSG00000103502.1	9330121J05Rik	lncRNA	RIKEN cDNA 9330121J05 gene [Source:MGI Symbol;Acc:MGI:3704218]	92.1543	0.79255	0.280819	0.000621435	ENSMUSG00000028454.16	Pigo	protein_coding	phosphatidylinositol glycan anchor biosynthesis, class O [Source:MGI Symbol;Acc:MGI:1861452]	460.928	-0.629143	0.193423	0.000121314
ENSMUSG00000044042.19	Fmn1	protein_coding	formin 1 [Source:MGI Symbol;Acc:MGI:101815]	1764.84	-0.770223	0.225299	5.97466e-05	ENSMUSG00000016477.18	E2f3	protein_coding	E2F transcription factor 3 [Source:MGI Symbol;Acc:MGI:1096340]	844.185	0.00592691	0.0150727	0.14791	ENSMUSG00000024647.14	Cbln2	protein_coding	cerebellin 2 precursor protein [Source:MGI Symbol;Acc:MGI:88282]	1479.43	-0.721445	0.289429	0.00159174	ENSMUSG00000055322.15	Tns1	protein_coding	tensin 1 [Source:MGI Symbol;Acc:MGI:104552]	4208.69	0.755914	0.120791	1.85098e-11	ENSMUSG00000039016.5	Timm8b	protein_coding	translocase of inner mitochondrial membrane 8B [Source:MGI Symbol;Acc:MGI:1353424]	1007.46	0.255975	0.0907009	0.000628692	ENSMUSG00000032261.16	Sh3bgrl2	protein_coding	SH3 domain binding glutamic acid-rich protein like 2 [Source:MGI Symbol;Acc:MGI:1915350]	1768.21	0.38772	0.119537	0.000123244
ENSMUSG00000049612.10	Omg	protein_coding	oligodendrocyte myelin glycoprotein [Source:MGI Symbol;Acc:MGI:106586]	2151.67	-0.307431	0.089931	6.07919e-05	ENSMUSG00000037712.16	Fermt2	protein_coding	fermitin family member 2 [Source:MGI Symbol;Acc:MGI:2385001]	1898.76	-0.00578353	0.0147114	0.148727	ENSMUSG00000044934.13	Zfp367	protein_coding	zinc finger protein 367 [Source:MGI Symbol;Acc:MGI:2442266]	902.47	-0.317788	0.127623	0.00161139	ENSMUSG00000033543.17	Gtf2a2	protein_coding	general transcription factor II A, 2 [Source:MGI Symbol;Acc:MGI:1933289]	778.65	0.873133	0.140011	1.93528e-11	ENSMUSG00000038025.8	Phf2	protein_coding	PHD finger protein 2 [Source:MGI Symbol;Acc:MGI:1338034]	521.743	-0.289473	0.102715	0.000636011	ENSMUSG00000042390.9	Gatad2b	protein_coding	GATA zinc finger domain containing 2B [Source:MGI Symbol;Acc:MGI:2443225]	790.16	-0.457365	0.141077	0.000125171
ENSMUSG00000118125.1	Gm50387	protein_coding	predicted gene, 50387 [Source:MGI Symbol;Acc:MGI:6303289]	364.263	0.546238	0.159948	6.1845e-05	ENSMUSG00000032745.18	Gpbp1	protein_coding	GC-rich promoter binding protein 1 [Source:MGI Symbol;Acc:MGI:1920524]	3463.76	-0.00569493	0.0146299	0.149542	ENSMUSG00000104362.1	Gm37928	TEC	predicted gene, 37928 [Source:MGI Symbol;Acc:MGI:5611156]	647.119	0.503472	0.203075	0.00163168	ENSMUSG00000036528.16	Ppfibp2	protein_coding	PTPRF interacting protein, binding protein 2 (liprin beta 2) [Source:MGI Symbol;Acc:MGI:894649]	1539.55	-0.613989	0.0984717	2.01947e-11	ENSMUSG00000054517.9	Trim65	protein_coding	tripartite motif-containing 65 [Source:MGI Symbol;Acc:MGI:2442815]	295.032	-0.401549	0.142491	0.000643275	ENSMUSG00000028692.14	Akr1a1	protein_coding	aldo-keto reductase family 1, member A1 (aldehyde reductase) [Source:MGI Symbol;Acc:MGI:1929955]	10413.7	0.312732	0.0965402	0.000127105
ENSMUSG00000017897.18	Eya2	protein_coding	EYA transcriptional coactivator and phosphatase 2 [Source:MGI Symbol;Acc:MGI:109341]	57.6086	1.29042	0.377919	6.28921e-05	ENSMUSG00000029729.12	Zkscan1	protein_coding	zinc finger with KRAB and SCAN domains 1 [Source:MGI Symbol;Acc:MGI:1921820]	3616.51	-0.00567543	0.0146292	0.150353	ENSMUSG00000071379.2	Hpcal1	protein_coding	hippocalcin-like 1 [Source:MGI Symbol;Acc:MGI:1855689]	753.878	0.815986	0.32928	0.00165189	ENSMUSG00000020010.7	Vnn3	protein_coding	vanin 3 [Source:MGI Symbol;Acc:MGI:1347055]	2194.44	-0.953338	0.152933	2.10386e-11	ENSMUSG00000028797.20	Tmem234	protein_coding	transmembrane protein 234 [Source:MGI Symbol;Acc:MGI:1924049]	1379.49	0.232138	0.082435	0.000650543	ENSMUSG00000005198.15	Polr2a	protein_coding	polymerase (RNA) II (DNA directed) polypeptide A [Source:MGI Symbol;Acc:MGI:98086]	1462.1	-0.35378	0.109478	0.000129091
ENSMUSG00000041506.15	Rrp9	protein_coding	RRP9, small subunit (SSU) processome component, homolog (yeast) [Source:MGI Symbol;Acc:MGI:2384313]	585.724	0.36016	0.106117	6.4032e-05	ENSMUSG00000002625.10	Akap8l	protein_coding	A kinase (PRKA) anchor protein 8-like [Source:MGI Symbol;Acc:MGI:1860606]	4858.15	0.00573414	0.014796	0.151158	ENSMUSG00000031812.16	Map1lc3b	protein_coding	microtubule-associated protein 1 light chain 3 beta [Source:MGI Symbol;Acc:MGI:1914693]	3996.49	-0.20851	0.0842256	0.00167213	ENSMUSG00000003134.10	Tbc1d8	protein_coding	TBC1 domain family, member 8 [Source:MGI Symbol;Acc:MGI:1927225]	780.215	1.63962	0.263029	2.18762e-11	ENSMUSG00000070282.6	3000002C10Rik	transcribed_processed_pseudogene	RIKEN cDNA 3000002C10 gene [Source:MGI Symbol;Acc:MGI:3036226]	55.2672	-0.929506	0.33012	0.000657763	ENSMUSG00000019872.13	Smpdl3a	protein_coding	sphingomyelin phosphodiesterase, acid-like 3A [Source:MGI Symbol;Acc:MGI:1931437]	1216.72	0.346639	0.107612	0.000131152
ENSMUSG00000020198.8	Ap3d1	protein_coding	adaptor-related protein complex 3, delta 1 subunit [Source:MGI Symbol;Acc:MGI:107734]	6656.21	0.284481	0.0838633	6.51716e-05	ENSMUSG00000014470.4	Rnf166	protein_coding	ring finger protein 166 [Source:MGI Symbol;Acc:MGI:1915968]	793.014	-0.0057969	0.0150611	0.151961	ENSMUSG00000031772.17	Cntnap4	protein_coding	contactin associated protein-like 4 [Source:MGI Symbol;Acc:MGI:2183572]	1399.63	0.400447	0.161986	0.00169247	ENSMUSG00000038754.5	Elovl3	protein_coding	elongation of very long chain fatty acids (FEN1/Elo2, SUR4/Elo3, yeast)-like 3 [Source:MGI Symbol;Acc:MGI:1195976]	12530.3	-2.09515	0.336363	2.27354e-11	ENSMUSG00000042390.9	Gatad2b	protein_coding	GATA zinc finger domain containing 2B [Source:MGI Symbol;Acc:MGI:2443225]	790.16	-0.400464	0.143081	0.00066545	ENSMUSG00000022244.7	Amacr	protein_coding	alpha-methylacyl-CoA racemase [Source:MGI Symbol;Acc:MGI:1098273]	5114.94	0.416375	0.129316	0.00013321
ENSMUSG00000106847.1	Peg13	lncRNA	paternally expressed 13 [Source:MGI Symbol;Acc:MGI:2663476]	6895.95	-0.304003	0.089628	6.6304e-05	ENSMUSG00000021051.10	Ppp2r5e	protein_coding	protein phosphatase 2, regulatory subunit B', epsilon [Source:MGI Symbol;Acc:MGI:1349473]	1649.54	-0.00569917	0.014969	0.152763	ENSMUSG00000039976.4	Tbc1d16	protein_coding	TBC1 domain family, member 16 [Source:MGI Symbol;Acc:MGI:2652878]	1572.39	0.580439	0.235047	0.00171284	ENSMUSG00000016619.10	Nup50	protein_coding	nucleoporin 50 [Source:MGI Symbol;Acc:MGI:1351502]	1197.26	0.631162	0.101389	2.36103e-11	ENSMUSG00000085006.7	BC021767	transcribed_unprocessed_pseudogene	cDNA sequence BC021767 [Source:MGI Symbol;Acc:MGI:3615512]	83.1305	1.00942	0.361147	0.000673198	ENSMUSG00000024294.14	Mib1	protein_coding	mindbomb E3 ubiquitin protein ligase 1 [Source:MGI Symbol;Acc:MGI:2443157]	6488.19	0.185448	0.0576361	0.000135271
ENSMUSG00000001774.8	Chordc1	protein_coding	cysteine and histidine-rich domain (CHORD)-containing, zinc-binding protein 1 [Source:MGI Symbol;Acc:MGI:1914167]	2965.85	0.420868	0.124178	6.74405e-05	ENSMUSG00000020780.15	Srp68	protein_coding	signal recognition particle 68 [Source:MGI Symbol;Acc:MGI:1917447]	942.635	-0.00563506	0.0148265	0.15356	ENSMUSG00000038048.8	Cntnap5c	protein_coding	contactin associated protein-like 5C [Source:MGI Symbol;Acc:MGI:3646013]	368.396	0.621753	0.251825	0.00173309	ENSMUSG00000025950.16	Idh1	protein_coding	isocitrate dehydrogenase 1 (NADP+), soluble [Source:MGI Symbol;Acc:MGI:96413]	18078.6	-0.582623	0.0936606	2.45065e-11	ENSMUSG00000034522.10	Zfp395	protein_coding	zinc finger protein 395 [Source:MGI Symbol;Acc:MGI:2682318]	421.287	-1.17941	0.42336	0.000681183	ENSMUSG00000094377.1	Gm24407	snRNA	predicted gene, 24407 [Source:MGI Symbol;Acc:MGI:5454184]	3542.84	-0.900285	0.280508	0.000137389
ENSMUSG00000039740.6	Alg2	protein_coding	asparagine-linked glycosylation 2 (alpha-1,3-mannosyltransferase) [Source:MGI Symbol;Acc:MGI:1914731]	1340.88	-0.491059	0.145063	6.8589e-05	ENSMUSG00000021495.10	Fam193b	protein_coding	family with sequence similarity 193, member B [Source:MGI Symbol;Acc:MGI:2385851]	2120.64	0.00560831	0.0147603	0.15435	ENSMUSG00000026773.19	Pfkfb3	protein_coding	6-phosphofructo-2-kinase/fructose-2,6-biphosphatase 3 [Source:MGI Symbol;Acc:MGI:2181202]	843.871	-0.319425	0.129378	0.00175318	ENSMUSG00000045973.18	Slc25a51	protein_coding	solute carrier family 25, member 51 [Source:MGI Symbol;Acc:MGI:2684984]	2754.32	1.39589	0.224561	2.54242e-11	ENSMUSG00000040187.15	Arntl2	protein_coding	aryl hydrocarbon receptor nuclear translocator-like 2 [Source:MGI Symbol;Acc:MGI:2684845]	57.4575	-1.26643	0.45567	0.000689322	ENSMUSG00000106475.1	Gm43011	TEC	predicted gene 43011 [Source:MGI Symbol;Acc:MGI:5663148]	82.4869	-0.800578	0.249604	0.00013951
ENSMUSG00000002733.8	Plekha3	protein_coding	pleckstrin homology domain-containing, family A (phosphoinositide binding specific) member 3 [Source:MGI Symbol;Acc:MGI:1932515]	1213.85	0.27928	0.0827217	6.97754e-05	ENSMUSG00000044072.14	Eml6	protein_coding	echinoderm microtubule associated protein like 6 [Source:MGI Symbol;Acc:MGI:2442895]	2187.87	0.00564981	0.0149112	0.155136	ENSMUSG00000042567.20	Nek10	protein_coding	NIMA (never in mitosis gene a)- related kinase 10 [Source:MGI Symbol;Acc:MGI:2685128]	194.006	0.931383	0.378198	0.00177359	ENSMUSG00000022512.3	Cldn1	protein_coding	claudin 1 [Source:MGI Symbol;Acc:MGI:1276109]	3621.92	-1.67512	0.270535	2.6503e-11	ENSMUSG00000016554.9	Eif3d	protein_coding	eukaryotic translation initiation factor 3, subunit D [Source:MGI Symbol;Acc:MGI:1933181]	2333.22	0.371069	0.133565	0.000697433	ENSMUSG00000060992.9	Copz1	protein_coding	coatomer protein complex, subunit zeta 1 [Source:MGI Symbol;Acc:MGI:1929063]	2098.61	-0.295451	0.0921597	0.000141628
ENSMUSG00000040957.15	Cables1	protein_coding	CDK5 and Abl enzyme substrate 1 [Source:MGI Symbol;Acc:MGI:1927065]	723.159	0.603629	0.178871	7.09603e-05	ENSMUSG00000036564.17	Ndrg4	protein_coding	N-myc downstream regulated gene 4 [Source:MGI Symbol;Acc:MGI:2384590]	57093.5	0.00561621	0.0148373	0.155916	ENSMUSG00000035283.5	Adrb1	protein_coding	adrenergic receptor, beta 1 [Source:MGI Symbol;Acc:MGI:87937]	651.571	-0.538836	0.219238	0.00179421	ENSMUSG00000021215.15	Net1	protein_coding	neuroepithelial cell transforming gene 1 [Source:MGI Symbol;Acc:MGI:1927138]	2114.22	-0.904506	0.146484	2.77076e-11	ENSMUSG00000117780.1	Gm3734	lncRNA	predicted gene 3734 [Source:MGI Symbol;Acc:MGI:3781909]	1490	0.80195	0.28893	0.000705566	ENSMUSG00000039382.12	Wdr45	protein_coding	WD repeat domain 45 [Source:MGI Symbol;Acc:MGI:1859606]	964.429	0.475993	0.148669	0.000143768
ENSMUSG00000003545.3	Fosb	protein_coding	FBJ osteosarcoma oncogene B [Source:MGI Symbol;Acc:MGI:95575]	184.529	1.03707	0.307476	7.21454e-05	ENSMUSG00000032997.16	Chpf	protein_coding	chondroitin polymerizing factor [Source:MGI Symbol;Acc:MGI:106576]	2124.31	0.00548743	0.014598	0.156694	ENSMUSG00000024695.16	Zfp91	protein_coding	zinc finger protein 91 [Source:MGI Symbol;Acc:MGI:104854]	5008.92	-0.174712	0.0710906	0.00181468	ENSMUSG00000042650.3	Alkbh5	protein_coding	alkB homolog 5, RNA demethylase [Source:MGI Symbol;Acc:MGI:2144489]	3749.52	0.611841	0.0991167	2.89181e-11	ENSMUSG00000001670.13	Tat	protein_coding	tyrosine aminotransferase [Source:MGI Symbol;Acc:MGI:98487]	33283.7	-0.909738	0.327919	0.000713679	ENSMUSG00000041920.14	Slc16a6	protein_coding	solute carrier family 16 (monocarboxylic acid transporters), member 6 [Source:MGI Symbol;Acc:MGI:2144585]	365.454	-0.891347	0.278726	0.000145927
ENSMUSG00000028676.17	Srsf10	protein_coding	serine/arginine-rich splicing factor 10 [Source:MGI Symbol;Acc:MGI:1333805]	2211.71	0.210227	0.0623338	7.33225e-05	ENSMUSG00000032356.12	Rasgrf1	protein_coding	RAS protein-specific guanine nucleotide-releasing factor 1 [Source:MGI Symbol;Acc:MGI:99694]	8929.16	-0.00547041	0.0146361	0.157469	ENSMUSG00000026315.13	Serpinb8	protein_coding	serine (or cysteine) peptidase inhibitor, clade B, member 8 [Source:MGI Symbol;Acc:MGI:894657]	343.478	-1.15737	0.471175	0.00183508	ENSMUSG00000068876.15	Cgn	protein_coding	cingulin [Source:MGI Symbol;Acc:MGI:1927237]	1773.89	-1.01204	0.164341	3.02477e-11	ENSMUSG00000044548.11	Dact1	protein_coding	dishevelled-binding antagonist of beta-catenin 1 [Source:MGI Symbol;Acc:MGI:1891740]	192.943	0.883088	0.318349	0.000721738	ENSMUSG00000022283.15	Pabpc1	protein_coding	poly(A) binding protein, cytoplasmic 1 [Source:MGI Symbol;Acc:MGI:1349722]	3567.27	-0.393302	0.123057	0.000148086
ENSMUSG00000043460.7	Elfn2	protein_coding	leucine rich repeat and fibronectin type III, extracellular 2 [Source:MGI Symbol;Acc:MGI:3608416]	3637.52	0.452036	0.134235	7.45176e-05	ENSMUSG00000022186.14	Oxct1	protein_coding	3-oxoacid CoA transferase 1 [Source:MGI Symbol;Acc:MGI:1914291]	9898.16	-0.00546701	0.0146413	0.158238	ENSMUSG00000007617.18	Homer1	protein_coding	homer scaffolding protein 1 [Source:MGI Symbol;Acc:MGI:1347345]	14433.3	-0.691561	0.28156	0.00185534	ENSMUSG00000022615.7	Tymp	protein_coding	thymidine phosphorylase [Source:MGI Symbol;Acc:MGI:1920212]	2767.6	-1.21297	0.197196	3.16328e-11	ENSMUSG00000027170.12	Eif3m	protein_coding	eukaryotic translation initiation factor 3, subunit M [Source:MGI Symbol;Acc:MGI:1351744]	1736.51	0.231951	0.083935	0.000730089	ENSMUSG00000029642.11	Polr1d	protein_coding	polymerase (RNA) I polypeptide D [Source:MGI Symbol;Acc:MGI:108403]	1301.84	0.261135	0.0817097	0.000150231
ENSMUSG00000021278.7	Amn	protein_coding	amnionless [Source:MGI Symbol;Acc:MGI:1934943]	75.1593	-0.848163	0.251933	7.57081e-05	ENSMUSG00000015971.5	Actr8	protein_coding	ARP8 actin-related protein 8 [Source:MGI Symbol;Acc:MGI:1860775]	2072.87	0.00543831	0.0145974	0.159003	ENSMUSG00000115867.1	Gm17753	lncRNA	predicted gene, 17753 [Source:MGI Symbol;Acc:MGI:5009838]	70.6137	-0.882831	0.359735	0.0018756	ENSMUSG00000004637.15	Wwox	protein_coding	WW domain-containing oxidoreductase [Source:MGI Symbol;Acc:MGI:1931237]	368.357	-0.905351	0.147276	3.30429e-11	ENSMUSG00000035953.14	Pip4p1	protein_coding	phosphatidylinositol-4,5-bisphosphate 4-phosphatase 1 [Source:MGI Symbol;Acc:MGI:2448501]	626.926	-0.287759	0.104236	0.000738472	ENSMUSG00000112478.1	Gm47761	lncRNA	predicted gene, 47761 [Source:MGI Symbol;Acc:MGI:6096912]	94.6364	1.9959	0.624777	0.00015237
ENSMUSG00000064125.14	Prr36	protein_coding	proline rich 36 [Source:MGI Symbol;Acc:MGI:3605626]	160.838	-1.41952	0.421934	7.69017e-05	ENSMUSG00000031987.6	Egln1	protein_coding	egl-9 family hypoxia-inducible factor 1 [Source:MGI Symbol;Acc:MGI:1932286]	2079.18	-0.0055108	0.0148005	0.159762	ENSMUSG00000055435.6	Maf	protein_coding	avian musculoaponeurotic fibrosarcoma oncogene homolog [Source:MGI Symbol;Acc:MGI:96909]	661.549	-0.509645	0.207842	0.00189585	ENSMUSG00000026131.20	Dst	protein_coding	dystonin [Source:MGI Symbol;Acc:MGI:104627]	8036.69	0.852051	0.139037	3.46371e-11	ENSMUSG00000042745.9	Id1	protein_coding	inhibitor of DNA binding 1, HLH protein [Source:MGI Symbol;Acc:MGI:96396]	212.283	-1.28888	0.467404	0.000746896	ENSMUSG00000056076.13	Eif3b	protein_coding	eukaryotic translation initiation factor 3, subunit B [Source:MGI Symbol;Acc:MGI:106478]	2086.62	-0.247585	0.0776044	0.000154534
ENSMUSG00000103220.1	Gm37728	TEC	predicted gene, 37728 [Source:MGI Symbol;Acc:MGI:5610956]	369.977	0.421226	0.125702	7.81593e-05	ENSMUSG00000035024.16	Ncapd3	protein_coding	non-SMC condensin II complex, subunit D3 [Source:MGI Symbol;Acc:MGI:2142989]	1257.54	0.00540271	0.0146015	0.160518	ENSMUSG00000047414.6	Flrt2	protein_coding	fibronectin leucine rich transmembrane protein 2 [Source:MGI Symbol;Acc:MGI:3603594]	3773.14	-0.490704	0.200188	0.00191602	ENSMUSG00000022951.16	Rcan1	protein_coding	regulator of calcineurin 1 [Source:MGI Symbol;Acc:MGI:1890564]	788.471	1.49841	0.244609	3.62457e-11	ENSMUSG00000068739.13	Sars	protein_coding	seryl-aminoacyl-tRNA synthetase [Source:MGI Symbol;Acc:MGI:102809]	2044.66	0.249633	0.0907697	0.000755511	ENSMUSG00000039068.16	Zzz3	protein_coding	zinc finger, ZZ domain containing 3 [Source:MGI Symbol;Acc:MGI:1920453]	1814.73	0.302354	0.0949347	0.000156733
ENSMUSG00000109792.1	Gm45426	TEC	predicted gene 45426 [Source:MGI Symbol;Acc:MGI:5791262]	75.3527	-1.4361	0.429506	7.9449e-05	ENSMUSG00000031865.16	Dctn1	protein_coding	dynactin 1 [Source:MGI Symbol;Acc:MGI:107745]	9960.7	0.00541485	0.0146358	0.161269	ENSMUSG00000017466.9	Timp2	protein_coding	tissue inhibitor of metalloproteinase 2 [Source:MGI Symbol;Acc:MGI:98753]	3310.48	0.471263	0.192316	0.00193609	ENSMUSG00000041471.9	Shld2	protein_coding	shieldin complex subunit 2 [Source:MGI Symbol;Acc:MGI:1922948]	1901.4	1.28425	0.210063	3.79791e-11	ENSMUSG00000020376.17	Rnf130	protein_coding	ring finger protein 130 [Source:MGI Symbol;Acc:MGI:1891717]	2028.5	0.244139	0.089018	0.000764328	ENSMUSG00000100094.1	1810008I18Rik	lncRNA	RIKEN cDNA 1810008I18 gene [Source:MGI Symbol;Acc:MGI:1920875]	3200.79	-0.801078	0.251926	0.000158964
ENSMUSG00000024789.13	Jak2	protein_coding	Janus kinase 2 [Source:MGI Symbol;Acc:MGI:96629]	2284.78	0.397237	0.119247	8.0801e-05	ENSMUSG00000000326.13	Comt	protein_coding	catechol-O-methyltransferase [Source:MGI Symbol;Acc:MGI:88470]	2516.94	0.00538267	0.0145738	0.162015	ENSMUSG00000001833.17	Sept7	protein_coding	septin 7 [Source:MGI Symbol;Acc:MGI:1335094]	13827.8	-0.207749	0.08478	0.001956	ENSMUSG00000112615.1	Gm18337	processed_pseudogene	predicted gene, 18337 [Source:MGI Symbol;Acc:MGI:5010522]	570.207	-1.66701	0.272671	3.96993e-11	ENSMUSG00000005575.16	Ube2m	protein_coding	ubiquitin-conjugating enzyme E2M [Source:MGI Symbol;Acc:MGI:108278]	1028.59	0.326178	0.118955	0.000773097	ENSMUSG00000064966.1	Snord15b	snoRNA	small nucleolar RNA, C/D box 14B [Source:MGI Symbol;Acc:MGI:3779515]	783.414	-0.90877	0.285982	0.000161199
ENSMUSG00000052479.5	A330008L17Rik	lncRNA	RIKEN cDNA A330008L17 gene [Source:MGI Symbol;Acc:MGI:2443215]	246.852	-0.698424	0.210034	8.21782e-05	ENSMUSG00000039166.16	Akap7	protein_coding	A kinase (PRKA) anchor protein 7 [Source:MGI Symbol;Acc:MGI:1859150]	1556.3	-0.00540398	0.0146409	0.162755	ENSMUSG00000063145.10	Bbs5	protein_coding	Bardet-Biedl syndrome 5 (human) [Source:MGI Symbol;Acc:MGI:1919819]	382.574	0.320684	0.131043	0.00197601	ENSMUSG00000035811.10	Ugt2b35	protein_coding	UDP glucuronosyltransferase 2 family, polypeptide B35 [Source:MGI Symbol;Acc:MGI:3576100]	8727.95	-0.822347	0.134633	4.14721e-11	ENSMUSG00000032435.9	Dync1li1	protein_coding	dynein cytoplasmic 1 light intermediate chain 1 [Source:MGI Symbol;Acc:MGI:2135610]	722.792	0.288828	0.105348	0.000781812	ENSMUSG00000066043.13	Phactr4	protein_coding	phosphatase and actin regulator 4 [Source:MGI Symbol;Acc:MGI:2140327]	406.924	-0.570666	0.179651	0.000163428
ENSMUSG00000005378.17	Bud23	protein_coding	BUD23, rRNA methyltransferase and ribosome maturation factor [Source:MGI Symbol;Acc:MGI:1913388]	644.14	0.376418	0.11328	8.35595e-05	ENSMUSG00000033701.13	Acbd6	protein_coding	acyl-Coenzyme A binding domain containing 6 [Source:MGI Symbol;Acc:MGI:1919732]	1009.23	0.00539345	0.0146149	0.16349	ENSMUSG00000043668.13	Tox3	protein_coding	TOX high mobility group box family member 3 [Source:MGI Symbol;Acc:MGI:3039593]	227.45	0.55133	0.225629	0.00199615	ENSMUSG00000049323.8	Smcr8	protein_coding	Smith-Magenis syndrome chromosome region, candidate 8 homolog (human) [Source:MGI Symbol;Acc:MGI:2444720]	2109.55	0.558779	0.0915162	4.32592e-11	ENSMUSG00000037266.18	Rsrp1	protein_coding	arginine/serine rich protein 1 [Source:MGI Symbol;Acc:MGI:106498]	4526.97	-0.337793	0.123225	0.000790475	ENSMUSG00000051339.10	2900026A02Rik	protein_coding	RIKEN cDNA 2900026A02 gene [Source:MGI Symbol;Acc:MGI:1920194]	2465.12	-0.451103	0.142223	0.000165687
ENSMUSG00000024014.8	Pim1	protein_coding	proviral integration site 1 [Source:MGI Symbol;Acc:MGI:97584]	131.373	0.625105	0.188219	8.49408e-05	ENSMUSG00000034998.18	Foxn2	protein_coding	forkhead box N2 [Source:MGI Symbol;Acc:MGI:1347478]	1004.49	0.00539885	0.0146621	0.164221	ENSMUSG00000043067.15	Dpy19l1	protein_coding	dpy-19-like 1 (C. elegans) [Source:MGI Symbol;Acc:MGI:1915685]	4629.92	-0.335273	0.137352	0.00201633	ENSMUSG00000028671.16	Gale	protein_coding	galactose-4-epimerase, UDP [Source:MGI Symbol;Acc:MGI:1921496]	882.77	-1.39319	0.228216	4.50458e-11	ENSMUSG00000033379.13	Atp6v0b	protein_coding	ATPase, H+ transporting, lysosomal V0 subunit B [Source:MGI Symbol;Acc:MGI:1890510]	1870.93	0.240979	0.0879097	0.000799074	ENSMUSG00000003575.13	Crtc1	protein_coding	CREB regulated transcription coactivator 1 [Source:MGI Symbol;Acc:MGI:2142523]	212.091	-0.534141	0.16851	0.000167948
ENSMUSG00000038550.10	Ciart	protein_coding	circadian associated repressor of transcription [Source:MGI Symbol;Acc:MGI:2684975]	291.413	0.716017	0.215988	8.63489e-05	ENSMUSG00000036636.10	Clcn7	protein_coding	chloride channel, voltage-sensitive 7 [Source:MGI Symbol;Acc:MGI:1347048]	1653.15	0.00527202	0.0143226	0.164946	ENSMUSG00000033065.14	Pfkm	protein_coding	phosphofructokinase, muscle [Source:MGI Symbol;Acc:MGI:97548]	9784.81	-0.138537	0.05681	0.00203654	ENSMUSG00000029761.16	Cald1	protein_coding	caldesmon 1 [Source:MGI Symbol;Acc:MGI:88250]	4701.46	-0.780208	0.128	4.6936e-11	ENSMUSG00000027931.12	Npr1	protein_coding	natriuretic peptide receptor 1 [Source:MGI Symbol;Acc:MGI:97371]	588.084	0.372284	0.136108	0.000807821	ENSMUSG00000035310.15	Lin54	protein_coding	lin-54 homolog (C. elegans) [Source:MGI Symbol;Acc:MGI:2140902]	403.979	0.475101	0.150044	0.000170227
ENSMUSG00000039474.13	Wfs1	protein_coding	wolframin ER transmembrane glycoprotein [Source:MGI Symbol;Acc:MGI:1328355]	1866.34	1.0443	0.315603	8.77848e-05	ENSMUSG00000021559.14	Dapk1	protein_coding	death associated protein kinase 1 [Source:MGI Symbol;Acc:MGI:1916885]	4044.96	0.00536487	0.014626	0.165668	ENSMUSG00000025269.16	Apex2	protein_coding	apurinic/apyrimidinic endonuclease 2 [Source:MGI Symbol;Acc:MGI:1924872]	914.318	0.231673	0.0951176	0.00205683	ENSMUSG00000042510.7	AA986860	protein_coding	expressed sequence AA986860 [Source:MGI Symbol;Acc:MGI:2138143]	93.8896	3.2013	0.526037	4.89398e-11	ENSMUSG00000026547.15	Tagln2	protein_coding	transgelin 2 [Source:MGI Symbol;Acc:MGI:1312985]	252.14	-0.53804	0.196895	0.000816595	ENSMUSG00000071074.9	Yipf3	protein_coding	Yip1 domain family, member 3 [Source:MGI Symbol;Acc:MGI:106280]	1651.16	0.607506	0.192182	0.000172541
ENSMUSG00000024127.15	Prepl	protein_coding	prolyl endopeptidase-like [Source:MGI Symbol;Acc:MGI:2441932]	5489.91	-0.505222	0.152901	8.92394e-05	ENSMUSG00000031310.16	Zmym3	protein_coding	zinc finger, MYM-type 3 [Source:MGI Symbol;Acc:MGI:1927231]	4124.17	0.00538995	0.014752	0.166386	ENSMUSG00000034275.18	Igsf9b	protein_coding	immunoglobulin superfamily, member 9B [Source:MGI Symbol;Acc:MGI:2685354]	6305.94	-0.525055	0.215713	0.00207709	ENSMUSG00000030660.9	Pik3c2a	protein_coding	phosphatidylinositol-4-phosphate 3-kinase catalytic subunit type 2 alpha [Source:MGI Symbol;Acc:MGI:1203729]	3989.27	0.64254	0.10578	5.10885e-11	ENSMUSG00000036478.8	Btg1	protein_coding	BTG anti-proliferation factor 1 [Source:MGI Symbol;Acc:MGI:88215]	1597.18	-0.678799	0.248471	0.000825328	ENSMUSG00000027605.18	Acss2	protein_coding	acyl-CoA synthetase short-chain family member 2 [Source:MGI Symbol;Acc:MGI:1890410]	12234.6	-0.916835	0.290168	0.000174853
ENSMUSG00000037364.12	Srrt	protein_coding	serrate RNA effector molecule homolog (Arabidopsis) [Source:MGI Symbol;Acc:MGI:1933527]	2974.57	0.264957	0.0801957	9.06854e-05	ENSMUSG00000022139.17	Mbnl2	protein_coding	muscleblind like splicing factor 2 [Source:MGI Symbol;Acc:MGI:2145597]	9772.21	0.00526502	0.0144111	0.167099	ENSMUSG00000091511.3	Vmn2r87	protein_coding	vomeronasal 2, receptor 87 [Source:MGI Symbol;Acc:MGI:3645796]	214.054	-0.681498	0.2809	0.00209781	ENSMUSG00000046079.16	Lrrc8d	protein_coding	leucine rich repeat containing 8D [Source:MGI Symbol;Acc:MGI:1922368]	1203.54	-0.720436	0.118715	5.33048e-11	ENSMUSG00000017707.9	Serinc3	protein_coding	serine incorporator 3 [Source:MGI Symbol;Acc:MGI:1349457]	6872.47	0.260027	0.0952223	0.000834038	ENSMUSG00000037750.16	Fam222b	protein_coding	family with sequence similarity 222, member B [Source:MGI Symbol;Acc:MGI:2384939]	297.133	-0.410236	0.12997	0.00017718
ENSMUSG00000086022.1	Rad51ap2	protein_coding	RAD51 associated protein 2 [Source:MGI Symbol;Acc:MGI:3644580]	149.419	-1.07524	0.325635	9.21327e-05	ENSMUSG00000063870.12	Chd4	protein_coding	chromodomain helicase DNA binding protein 4 [Source:MGI Symbol;Acc:MGI:1344380]	7265.67	0.00533924	0.0146156	0.167806	ENSMUSG00000029467.15	Atp2a2	protein_coding	ATPase, Ca++ transporting, cardiac muscle, slow twitch 2 [Source:MGI Symbol;Acc:MGI:88110]	28392.2	-0.257548	0.106233	0.00211851	ENSMUSG00000026094.14	Stk17b	protein_coding	serine/threonine kinase 17b (apoptosis-inducing) [Source:MGI Symbol;Acc:MGI:2138162]	318.504	0.798857	0.131722	5.55639e-11	ENSMUSG00000050052.12	Tdrp	protein_coding	testis development related protein [Source:MGI Symbol;Acc:MGI:1919398]	449.132	0.471545	0.172868	0.00084279	ENSMUSG00000104896.1	Rnu3b4	snoRNA	U3B small nuclear RNA 4 [Source:MGI Symbol;Acc:MGI:97988]	1505.81	-0.924985	0.293467	0.000179537
ENSMUSG00000031485.15	Plpbp	protein_coding	pyridoxal phosphate binding protein [Source:MGI Symbol;Acc:MGI:1891207]	2649.85	0.259036	0.078849	9.36786e-05	ENSMUSG00000017831.8	Rab5a	protein_coding	RAB5A, member RAS oncogene family [Source:MGI Symbol;Acc:MGI:105926]	3360.6	0.00529604	0.0145011	0.168509	ENSMUSG00000068744.12	Psrc1	protein_coding	proline/serine-rich coiled-coil 1 [Source:MGI Symbol;Acc:MGI:1913099]	234.102	-0.702914	0.290244	0.00213927	ENSMUSG00000020538.15	Srebf1	protein_coding	sterol regulatory element binding transcription factor 1 [Source:MGI Symbol;Acc:MGI:107606]	10641.4	-0.90169	0.148766	5.78611e-11	ENSMUSG00000074797.11	Itpa	protein_coding	inosine triphosphatase (nucleoside triphosphate pyrophosphatase) [Source:MGI Symbol;Acc:MGI:96622]	688.565	0.348017	0.127598	0.000851488	ENSMUSG00000016356.18	Col20a1	protein_coding	collagen, type XX, alpha 1 [Source:MGI Symbol;Acc:MGI:1920618]	52.6989	-1.20705	0.383007	0.00018188
ENSMUSG00000051627.3	H1f4	protein_coding	H1.4 linker histone, cluster member [Source:MGI Symbol;Acc:MGI:1931527]	1577.26	-0.615434	0.187454	9.52271e-05	ENSMUSG00000036295.5	Lrrn3	protein_coding	leucine rich repeat protein 3, neuronal [Source:MGI Symbol;Acc:MGI:106036]	2483.46	-0.00530483	0.0145535	0.169207	ENSMUSG00000096256.2	Gm21093	unprocessed_pseudogene	predicted gene, 21093 [Source:MGI Symbol;Acc:MGI:5434448]	550.421	-0.720444	0.298064	0.00216024	ENSMUSG00000052040.10	Klf13	protein_coding	Kruppel-like factor 13 [Source:MGI Symbol;Acc:MGI:1354948]	1217.84	1.21722	0.20091	6.0182e-11	ENSMUSG00000025371.12	Chmp6	protein_coding	charged multivesicular body protein 6 [Source:MGI Symbol;Acc:MGI:3583942]	544.369	0.358623	0.131528	0.000860152	ENSMUSG00000048706.3	Lurap1l	protein_coding	leucine rich adaptor protein 1-like [Source:MGI Symbol;Acc:MGI:106510]	1536.81	0.455852	0.144707	0.000184219
ENSMUSG00000060373.15	Hnrnpc	protein_coding	heterogeneous nuclear ribonucleoprotein C [Source:MGI Symbol;Acc:MGI:107795]	4479.23	0.313853	0.0957073	9.679e-05	ENSMUSG00000034557.14	Zfyve9	protein_coding	zinc finger, FYVE domain containing 9 [Source:MGI Symbol;Acc:MGI:2652838]	5472.28	-0.00526857	0.0145156	0.169902	ENSMUSG00000037434.7	Slc30a1	protein_coding	solute carrier family 30 (zinc transporter), member 1 [Source:MGI Symbol;Acc:MGI:1345281]	1450.24	0.24655	0.102292	0.0021816	ENSMUSG00000115100.1	Gm34934	lncRNA	predicted gene, 34934 [Source:MGI Symbol;Acc:MGI:5594093]	172.394	-1.44199	0.238052	6.25025e-11	ENSMUSG00000028003.6	Lrat	protein_coding	lecithin-retinol acyltransferase (phosphatidylcholine-retinol-O-acyltransferase) [Source:MGI Symbol;Acc:MGI:1891259]	1118.49	0.703346	0.258097	0.000868806	ENSMUSG00000021482.10	Prxl2c	protein_coding	peroxiredoxin like 2C [Source:MGI Symbol;Acc:MGI:1913379]	3102.21	0.338728	0.107795	0.000186623
ENSMUSG00000003316.14	Glg1	protein_coding	golgi apparatus protein 1 [Source:MGI Symbol;Acc:MGI:104967]	7885.17	-0.226106	0.068955	9.83432e-05	ENSMUSG00000015837.15	Sqstm1	protein_coding	sequestosome 1 [Source:MGI Symbol;Acc:MGI:107931]	11961.7	-0.00526053	0.0144965	0.170593	ENSMUSG00000091387.2	Gcnt4	protein_coding	glucosaminyl (N-acetyl) transferase 4, core 2 (beta-1,6-N-acetylglucosaminyltransferase) [Source:MGI Symbol;Acc:MGI:2684919]	556.732	-0.813491	0.337972	0.00220307	ENSMUSG00000024066.9	Xdh	protein_coding	xanthine dehydrogenase [Source:MGI Symbol;Acc:MGI:98973]	7162.45	0.565166	0.093454	6.49673e-11	ENSMUSG00000026447.16	Pik3c2b	protein_coding	phosphatidylinositol-4-phosphate 3-kinase catalytic subunit type 2 beta [Source:MGI Symbol;Acc:MGI:2685045]	365.496	-0.386858	0.14197	0.000877403	ENSMUSG00000022034.10	Esco2	protein_coding	establishment of sister chromatid cohesion N-acetyltransferase 2 [Source:MGI Symbol;Acc:MGI:1919238]	44.6369	2.29612	0.731377	0.000189039
ENSMUSG00000023272.4	Creld2	protein_coding	cysteine-rich with EGF-like domains 2 [Source:MGI Symbol;Acc:MGI:1923987]	415.555	0.612879	0.187084	9.99059e-05	ENSMUSG00000028015.3	Ctso	protein_coding	cathepsin O [Source:MGI Symbol;Acc:MGI:2139628]	798.885	-0.00531907	0.0146612	0.171278	ENSMUSG00000005580.11	Adcy9	protein_coding	adenylate cyclase 9 [Source:MGI Symbol;Acc:MGI:108450]	3465.4	-0.352034	0.146433	0.00222462	ENSMUSG00000022865.14	Cxadr	protein_coding	coxsackie virus and adenovirus receptor [Source:MGI Symbol;Acc:MGI:1201679]	6522.45	-0.795667	0.131594	6.74332e-11	ENSMUSG00000039686.14	Zer1	protein_coding	zyg-11 related, cell cycle regulator [Source:MGI Symbol;Acc:MGI:2442511]	632.358	-0.371888	0.136541	0.000885983	ENSMUSG00000039477.16	Tnrc18	protein_coding	trinucleotide repeat containing 18 [Source:MGI Symbol;Acc:MGI:3648294]	1068.47	-0.88853	0.283063	0.000191443
ENSMUSG00000022791.19	Tnk2	protein_coding	tyrosine kinase, non-receptor, 2 [Source:MGI Symbol;Acc:MGI:1858308]	4615.32	0.319021	0.0973851	0.000101458	ENSMUSG00000004207.14	Psap	protein_coding	prosaposin [Source:MGI Symbol;Acc:MGI:97783]	40298.3	0.00514152	0.0141755	0.171958	ENSMUSG00000074785.5	Plxnc1	protein_coding	plexin C1 [Source:MGI Symbol;Acc:MGI:1890127]	2503.55	0.361193	0.150312	0.0022461	ENSMUSG00000031147.8	Magix	protein_coding	MAGI family member, X-linked [Source:MGI Symbol;Acc:MGI:1859644]	477.797	-0.777817	0.128648	6.98865e-11	ENSMUSG00000034837.12	Gnat1	protein_coding	guanine nucleotide binding protein, alpha transducing 1 [Source:MGI Symbol;Acc:MGI:95778]	66.8921	-1.66381	0.610888	0.000894502	ENSMUSG00000018412.16	Kansl1	protein_coding	KAT8 regulatory NSL complex subunit 1 [Source:MGI Symbol;Acc:MGI:1923969]	1073.76	-0.30384	0.096946	0.000193881
ENSMUSG00000097574.2	C920006O11Rik	transcribed_unprocessed_pseudogene	RIKEN cDNA C920006O11 gene [Source:MGI Symbol;Acc:MGI:2443759]	41.2086	-1.0334	0.316076	0.000103042	ENSMUSG00000037070.10	Rbmxl1	protein_coding	RNA binding motif protein, X-linked like-1 [Source:MGI Symbol;Acc:MGI:1343045]	913.565	-0.0052643	0.0145235	0.172634	ENSMUSG00000026764.15	Kif5c	protein_coding	kinesin family member 5C [Source:MGI Symbol;Acc:MGI:1098269]	35956.4	-0.285432	0.118819	0.00226748	ENSMUSG00000027185.15	Nat10	protein_coding	N-acetyltransferase 10 [Source:MGI Symbol;Acc:MGI:2138939]	753.963	-0.756645	0.125255	7.24111e-11	ENSMUSG00000028692.14	Akr1a1	protein_coding	aldo-keto reductase family 1, member A1 (aldehyde reductase) [Source:MGI Symbol;Acc:MGI:1929955]	10413.7	0.264986	0.097505	0.000903172	ENSMUSG00000104253.1	Gm37174	TEC	predicted gene, 37174 [Source:MGI Symbol;Acc:MGI:5610402]	57.1291	-1.07009	0.341465	0.000196304
ENSMUSG00000038344.14	Txlng	protein_coding	taxilin gamma [Source:MGI Symbol;Acc:MGI:3590652]	1038.65	0.307437	0.0941103	0.000104634	ENSMUSG00000024847.15	Aip	protein_coding	aryl-hydrocarbon receptor-interacting protein [Source:MGI Symbol;Acc:MGI:109622]	894.07	-0.00529355	0.014638	0.173306	ENSMUSG00000022265.7	Ank	protein_coding	progressive ankylosis [Source:MGI Symbol;Acc:MGI:3045421]	5199.77	-0.216282	0.0902427	0.00228916	ENSMUSG00000030096.8	Slc6a6	protein_coding	solute carrier family 6 (neurotransmitter transporter, taurine), member 6 [Source:MGI Symbol;Acc:MGI:98488]	4691.92	-0.989066	0.163776	7.49465e-11	ENSMUSG00000001247.16	Lsr	protein_coding	lipolysis stimulated lipoprotein receptor [Source:MGI Symbol;Acc:MGI:1927471]	4450.08	-0.265486	0.0977138	0.000911803	ENSMUSG00000068876.15	Cgn	protein_coding	cingulin [Source:MGI Symbol;Acc:MGI:1927237]	1773.89	-0.541152	0.173111	0.000198794
ENSMUSG00000008976.16	Gabpa	protein_coding	GA repeat binding protein, alpha [Source:MGI Symbol;Acc:MGI:95610]	973.579	0.350282	0.107263	0.000106222	ENSMUSG00000066568.12	Lsm14a	protein_coding	LSM14A mRNA processing body assembly factor [Source:MGI Symbol;Acc:MGI:1914320]	1206.86	-0.00525744	0.014548	0.173974	ENSMUSG00000045915.15	Ccdc42	protein_coding	coiled-coil domain containing 42 [Source:MGI Symbol;Acc:MGI:3045254]	20.8447	1.59667	0.667249	0.00231099	ENSMUSG00000112366.1	C730027H18Rik	lncRNA	RIKEN cDNA C730027H18 gene [Source:MGI Symbol;Acc:MGI:2442303]	687.706	-1.16467	0.193088	7.75925e-11	ENSMUSG00000030339.7	Ltbr	protein_coding	lymphotoxin B receptor [Source:MGI Symbol;Acc:MGI:104875]	2478.07	0.484451	0.178331	0.000920386	ENSMUSG00000028821.8	Syf2	protein_coding	SYF2 homolog, RNA splicing factor (S. cerevisiae) [Source:MGI Symbol;Acc:MGI:1915842]	1030.53	0.271519	0.0869336	0.000201295
ENSMUSG00000000078.7	Klf6	protein_coding	Kruppel-like factor 6 [Source:MGI Symbol;Acc:MGI:1346318]	1916.18	-0.343725	0.105377	0.000107825	ENSMUSG00000057666.18	Gapdh	protein_coding	glyceraldehyde-3-phosphate dehydrogenase [Source:MGI Symbol;Acc:MGI:95640]	23380.4	-0.00521153	0.0144706	0.174639	ENSMUSG00000056215.13	Lrguk	protein_coding	leucine-rich repeats and guanylate kinase domain containing [Source:MGI Symbol;Acc:MGI:1921604]	203.2	0.668929	0.280406	0.00233326	ENSMUSG00000046329.14	Slc25a23	protein_coding	solute carrier family 25 (mitochondrial carrier; phosphate carrier), member 23 [Source:MGI Symbol;Acc:MGI:1914222]	2531.46	-0.720871	0.119553	8.02574e-11	ENSMUSG00000019872.13	Smpdl3a	protein_coding	sphingomyelin phosphodiesterase, acid-like 3A [Source:MGI Symbol;Acc:MGI:1931437]	1216.72	0.295437	0.108884	0.000929025	ENSMUSG00000026393.10	Nek7	protein_coding	NIMA (never in mitosis gene a)-related expressed kinase 7 [Source:MGI Symbol;Acc:MGI:1890645]	2217.55	0.240268	0.0771227	0.000203866
ENSMUSG00000098557.1	Kctd12	protein_coding	potassium channel tetramerisation domain containing 12 [Source:MGI Symbol;Acc:MGI:2145823]	2568.24	0.404361	0.124003	0.000109423	ENSMUSG00000032262.13	Elovl4	protein_coding	elongation of very long chain fatty acids (FEN1/Elo2, SUR4/Elo3, yeast)-like 4 [Source:MGI Symbol;Acc:MGI:1933331]	1651.68	-0.00518619	0.0144491	0.1753	ENSMUSG00000057649.6	Brd9	protein_coding	bromodomain containing 9 [Source:MGI Symbol;Acc:MGI:2145317]	2646.91	-0.313657	0.131868	0.00235596	ENSMUSG00000028862.6	Map3k6	protein_coding	mitogen-activated protein kinase kinase kinase 6 [Source:MGI Symbol;Acc:MGI:1855691]	63.9102	2.45862	0.408305	8.30559e-11	ENSMUSG00000004897.16	Hdgf	protein_coding	heparin binding growth factor [Source:MGI Symbol;Acc:MGI:1194494]	3055.34	-0.187523	0.069176	0.000937693	ENSMUSG00000017721.15	Pigt	protein_coding	phosphatidylinositol glycan anchor biosynthesis, class T [Source:MGI Symbol;Acc:MGI:1926178]	555.285	-0.508611	0.163428	0.000206455
ENSMUSG00000021621.15	Zcchc9	protein_coding	zinc finger, CCHC domain containing 9 [Source:MGI Symbol;Acc:MGI:1916335]	352.068	0.554145	0.169956	0.000111012	ENSMUSG00000026878.17	Rab14	protein_coding	RAB14, member RAS oncogene family [Source:MGI Symbol;Acc:MGI:1915615]	6014.7	-0.00515955	0.0144325	0.175958	ENSMUSG00000110084.1	Gm45257	TEC	predicted gene 45257 [Source:MGI Symbol;Acc:MGI:5791093]	200.314	-0.642138	0.270072	0.00237858	ENSMUSG00000021270.13	Hsp90aa1	protein_coding	heat shock protein 90, alpha (cytosolic), class A member 1 [Source:MGI Symbol;Acc:MGI:96250]	9516.71	1.03213	0.171775	8.60893e-11	ENSMUSG00000029426.8	Scarb2	protein_coding	scavenger receptor class B, member 2 [Source:MGI Symbol;Acc:MGI:1196458]	8755.92	0.303585	0.112202	0.000946484	ENSMUSG00000035992.15	Fnip1	protein_coding	folliculin interacting protein 1 [Source:MGI Symbol;Acc:MGI:2444668]	2414	0.361679	0.11623	0.000209029
ENSMUSG00000026198.15	Abcb6	protein_coding	ATP-binding cassette, sub-family B (MDR/TAP), member 6 [Source:MGI Symbol;Acc:MGI:1921354]	656.708	0.360947	0.110888	0.000112629	ENSMUSG00000029283.17	Cdc7	protein_coding	cell division cycle 7 (S. cerevisiae) [Source:MGI Symbol;Acc:MGI:1309511]	605.645	-0.00522637	0.014681	0.176614	ENSMUSG00000005483.10	Dnajb1	protein_coding	DnaJ heat shock protein family (Hsp40) member B1 [Source:MGI Symbol;Acc:MGI:1931874]	1683.89	-0.249469	0.104983	0.00240115	ENSMUSG00000071551.13	Akr1c19	protein_coding	aldo-keto reductase family 1, member C19 [Source:MGI Symbol;Acc:MGI:2653678]	3106.03	-1.17299	0.195223	8.91045e-11	ENSMUSG00000038023.12	Atp6v0a2	protein_coding	ATPase, H+ transporting, lysosomal V0 subunit A2 [Source:MGI Symbol;Acc:MGI:104855]	1568.03	0.233504	0.0863877	0.000955312	ENSMUSG00000018932.9	Map2k3	protein_coding	mitogen-activated protein kinase kinase 3 [Source:MGI Symbol;Acc:MGI:1346868]	1009.38	-0.434178	0.139936	0.000211688
ENSMUSG00000057858.8	Fam204a	protein_coding	family with sequence similarity 204, member A [Source:MGI Symbol;Acc:MGI:1289174]	577.402	-0.468944	0.144283	0.000114268	ENSMUSG00000042625.16	Safb2	protein_coding	scaffold attachment factor B2 [Source:MGI Symbol;Acc:MGI:2146808]	1226.88	0.00520912	0.0146335	0.177266	ENSMUSG00000026869.12	Psmd5	protein_coding	proteasome (prosome, macropain) 26S subunit, non-ATPase, 5 [Source:MGI Symbol;Acc:MGI:1914248]	1469.69	0.253711	0.106832	0.00242369	ENSMUSG00000021928.9	Ebpl	protein_coding	emopamil binding protein-like [Source:MGI Symbol;Acc:MGI:1915427]	2109.57	-1.01854	0.169545	9.21183e-11	ENSMUSG00000031750.15	Il34	protein_coding	interleukin 34 [Source:MGI Symbol;Acc:MGI:1923777]	55.0651	-1.00537	0.372308	0.000964173	ENSMUSG00000056749.7	Nfil3	protein_coding	nuclear factor, interleukin 3, regulated [Source:MGI Symbol;Acc:MGI:109495]	921.274	-0.941929	0.303637	0.000214334
ENSMUSG00000118494.1	AC183097.1	processed_pseudogene	transmembrane protein 181 (TMEM181) pseudogene	18.4949	-1.68782	0.52057	0.000115954	ENSMUSG00000041408.18	Wapl	protein_coding	WAPL cohesin release factor [Source:MGI Symbol;Acc:MGI:2675859]	3216.49	0.0050733	0.0142809	0.177913	ENSMUSG00000016179.11	Camk1g	protein_coding	calcium/calmodulin-dependent protein kinase I gamma [Source:MGI Symbol;Acc:MGI:2388073]	857.604	-0.383394	0.161657	0.00244633	ENSMUSG00000029186.12	Pi4k2b	protein_coding	phosphatidylinositol 4-kinase type 2 beta [Source:MGI Symbol;Acc:MGI:1914323]	1216.04	0.698921	0.116354	9.51238e-11	ENSMUSG00000059552.13	Trp53	protein_coding	transformation related protein 53 [Source:MGI Symbol;Acc:MGI:98834]	281.866	-0.422722	0.156905	0.000973203	ENSMUSG00000044617.8	Zbtb39	protein_coding	zinc finger and BTB domain containing 39 [Source:MGI Symbol;Acc:MGI:2443316]	481.124	-0.330423	0.106541	0.000216971
ENSMUSG00000030283.7	St8sia1	protein_coding	ST8 alpha-N-acetyl-neuraminide alpha-2,8-sialyltransferase 1 [Source:MGI Symbol;Acc:MGI:106011]	1382.23	-0.45281	0.139874	0.000117664	ENSMUSG00000034088.15	Hdlbp	protein_coding	high density lipoprotein (HDL) binding protein [Source:MGI Symbol;Acc:MGI:99256]	6120.23	-0.00510691	0.014385	0.178557	ENSMUSG00000036606.17	Plxnb2	protein_coding	plexin B2 [Source:MGI Symbol;Acc:MGI:2154239]	1768.46	0.395706	0.16689	0.00246886	ENSMUSG00000053841.15	Txlna	protein_coding	taxilin alpha [Source:MGI Symbol;Acc:MGI:105968]	1355.32	0.673318	0.112121	9.81408e-11	ENSMUSG00000038704.12	Aspdh	protein_coding	aspartate dehydrogenase domain containing [Source:MGI Symbol;Acc:MGI:1915602]	2519.97	-0.229565	0.0852477	0.000982215	ENSMUSG00000040441.11	Slc26a10	protein_coding	solute carrier family 26, member 10 [Source:MGI Symbol;Acc:MGI:2143920]	120.914	1.59413	0.514095	0.000219595
ENSMUSG00000054901.7	Arhgef33	protein_coding	Rho guanine nucleotide exchange factor (GEF) 33 [Source:MGI Symbol;Acc:MGI:2685787]	56.0708	-1.2625	0.390654	0.000119404	ENSMUSG00000002546.16	Golga2	protein_coding	golgi autoantigen, golgin subfamily a, 2 [Source:MGI Symbol;Acc:MGI:2139395]	2959.99	0.00506863	0.014348	0.179198	ENSMUSG00000040339.10	Fam102b	protein_coding	family with sequence similarity 102, member B [Source:MGI Symbol;Acc:MGI:3036259]	2913.32	0.539979	0.22806	0.00249152	ENSMUSG00000030595.15	Nfkbib	protein_coding	nuclear factor of kappa light polypeptide gene enhancer in B cells inhibitor, beta [Source:MGI Symbol;Acc:MGI:104752]	293.418	1.00599	0.167587	1.01189e-10	ENSMUSG00000028582.14	Cc2d1b	protein_coding	coiled-coil and C2 domain containing 1B [Source:MGI Symbol;Acc:MGI:2443076]	488.231	-0.301876	0.112109	0.000991171	ENSMUSG00000030795.18	Fus	protein_coding	fused in sarcoma [Source:MGI Symbol;Acc:MGI:1353633]	1088.82	-0.464577	0.150229	0.000222298
ENSMUSG00000059824.12	Dbp	protein_coding	D site albumin promoter binding protein [Source:MGI Symbol;Acc:MGI:94866]	1709.57	0.483929	0.150496	0.000121256	ENSMUSG00000044117.12	Bmerb1	protein_coding	bMERB domain containing 1 [Source:MGI Symbol;Acc:MGI:1914504]	5292.88	-0.00499605	0.0141852	0.179836	ENSMUSG00000032376.12	Usp3	protein_coding	ubiquitin specific peptidase 3 [Source:MGI Symbol;Acc:MGI:2152450]	1070.55	0.271627	0.114867	0.00251428	ENSMUSG00000002147.18	Stat6	protein_coding	signal transducer and activator of transcription 6 [Source:MGI Symbol;Acc:MGI:103034]	2671.1	0.504617	0.0841568	1.04356e-10	ENSMUSG00000025089.15	Gfra1	protein_coding	glial cell line derived neurotrophic factor family receptor alpha 1 [Source:MGI Symbol;Acc:MGI:1100842]	7430.17	0.356901	0.132645	0.00100014	ENSMUSG00000024479.3	Mal2	protein_coding	mal, T cell differentiation protein 2 [Source:MGI Symbol;Acc:MGI:2146021]	2533.59	-0.465158	0.150636	0.000225034
ENSMUSG00000044471.12	Lncpint	lncRNA	long non-protein coding RNA, Trp53 induced transcript [Source:MGI Symbol;Acc:MGI:2673128]	1462.56	0.434172	0.135352	0.000123157	ENSMUSG00000000826.16	Dnajc5	protein_coding	DnaJ heat shock protein family (Hsp40) member C5 [Source:MGI Symbol;Acc:MGI:892995]	12389.4	-0.00499099	0.0141776	0.18047	ENSMUSG00000025969.15	Nrp2	protein_coding	neuropilin 2 [Source:MGI Symbol;Acc:MGI:1100492]	1501.64	0.78755	0.333888	0.00253739	ENSMUSG00000035828.11	Pim3	protein_coding	proviral integration site 3 [Source:MGI Symbol;Acc:MGI:1355297]	1358.64	1.73379	0.290358	1.08082e-10	ENSMUSG00000035545.13	Leng8	protein_coding	leukocyte receptor cluster (LRC) member 8 [Source:MGI Symbol;Acc:MGI:2142195]	2052.22	-0.300067	0.111626	0.00100914	ENSMUSG00000028064.17	Sema4a	protein_coding	sema domain, immunoglobulin domain (Ig), transmembrane domain (TM) and short cytoplasmic domain, (semaphorin) 4A [Source:MGI Symbol;Acc:MGI:107560]	1570.66	-0.376837	0.122252	0.000227817
ENSMUSG00000031853.5	Map3k21	protein_coding	mitogen-activated protein kinase kinase kinase 21 [Source:MGI Symbol;Acc:MGI:2385307]	154.499	-0.804387	0.251082	0.000125079	ENSMUSG00000005483.10	Dnajb1	protein_coding	DnaJ heat shock protein family (Hsp40) member B1 [Source:MGI Symbol;Acc:MGI:1931874]	1683.89	-0.00507224	0.0144664	0.181101	ENSMUSG00000097814.5	Panct2	lncRNA	pluripotency-associated noncoding transcript 2 [Source:MGI Symbol;Acc:MGI:3643517]	195.155	-0.504095	0.21381	0.00256042	ENSMUSG00000031725.8	Ces1f	protein_coding	carboxylesterase 1F [Source:MGI Symbol;Acc:MGI:2142687]	16738.8	-0.943483	0.158119	1.11891e-10	ENSMUSG00000037679.9	Inf2	protein_coding	inverted formin, FH2 and WH2 domain containing [Source:MGI Symbol;Acc:MGI:1917685]	787.405	-0.619755	0.23059	0.0010181	ENSMUSG00000048490.14	Nrip1	protein_coding	nuclear receptor interacting protein 1 [Source:MGI Symbol;Acc:MGI:1315213]	1212.18	-0.391511	0.127021	0.000230583
ENSMUSG00000010803.13	Gabra1	protein_coding	gamma-aminobutyric acid (GABA) A receptor, subunit alpha 1 [Source:MGI Symbol;Acc:MGI:95613]	10607.5	-0.413972	0.129325	0.000127008	ENSMUSG00000026335.16	Pam	protein_coding	peptidylglycine alpha-amidating monooxygenase [Source:MGI Symbol;Acc:MGI:97475]	7924.05	-0.00501624	0.0143991	0.181731	ENSMUSG00000036915.17	Kirrel2	protein_coding	kirre like nephrin family adhesion molecule 2 [Source:MGI Symbol;Acc:MGI:2442334]	196.557	-0.740064	0.314065	0.00258341	ENSMUSG00000028890.13	Mtf1	protein_coding	metal response element binding transcription factor 1 [Source:MGI Symbol;Acc:MGI:101786]	720.642	0.702127	0.117745	1.15772e-10	ENSMUSG00000021737.4	Psmd6	protein_coding	proteasome (prosome, macropain) 26S subunit, non-ATPase, 6 [Source:MGI Symbol;Acc:MGI:1913663]	2158.35	0.193615	0.0720704	0.00102704	ENSMUSG00000055932.15	Fto	protein_coding	fat mass and obesity associated [Source:MGI Symbol;Acc:MGI:1347093]	1186.08	-0.308016	0.100448	0.000233523
ENSMUSG00000022403.15	St13	protein_coding	suppression of tumorigenicity 13 [Source:MGI Symbol;Acc:MGI:1917606]	5581.23	0.240631	0.0753128	0.000128974	ENSMUSG00000027942.17	4933434E20Rik	protein_coding	RIKEN cDNA 4933434E20 gene [Source:MGI Symbol;Acc:MGI:1914027]	1290.26	-0.00505533	0.0145262	0.182357	ENSMUSG00000021987.9	Mtmr6	protein_coding	myotubularin related protein 6 [Source:MGI Symbol;Acc:MGI:2145637]	4797.49	-0.153744	0.0654954	0.00260701	ENSMUSG00000027890.17	Gstm4	protein_coding	glutathione S-transferase, mu 4 [Source:MGI Symbol;Acc:MGI:95862]	876.573	-1.25645	0.210774	1.19678e-10	ENSMUSG00000048706.3	Lurap1l	protein_coding	leucine rich adaptor protein 1-like [Source:MGI Symbol;Acc:MGI:106510]	1536.81	0.395658	0.147501	0.00103607	ENSMUSG00000061589.14	Dot1l	protein_coding	DOT1-like, histone H3 methyltransferase (S. cerevisiae) [Source:MGI Symbol;Acc:MGI:2143886]	464.803	-0.830922	0.271075	0.000236457
ENSMUSG00000031825.16	Crispld2	protein_coding	cysteine-rich secretory protein LCCL domain containing 2 [Source:MGI Symbol;Acc:MGI:1926142]	87.9657	0.902274	0.283581	0.000131039	ENSMUSG00000050471.17	Fam118b	protein_coding	family with sequence similarity 118, member B [Source:MGI Symbol;Acc:MGI:1924483]	508.295	-0.00503591	0.0144711	0.182979	ENSMUSG00000006818.5	Sod2	protein_coding	superoxide dismutase 2, mitochondrial [Source:MGI Symbol;Acc:MGI:98352]	7914.26	-0.16209	0.0690966	0.00263059	ENSMUSG00000067889.6	Sptbn2	protein_coding	spectrin beta, non-erythrocytic 2 [Source:MGI Symbol;Acc:MGI:1313261]	5983.22	-0.609254	0.102332	1.23757e-10	ENSMUSG00000030591.17	Psmd8	protein_coding	proteasome (prosome, macropain) 26S subunit, non-ATPase, 8 [Source:MGI Symbol;Acc:MGI:1888669]	3772.47	0.171248	0.0639979	0.00104528	ENSMUSG00000033319.5	Fem1c	protein_coding	fem 1 homolog c [Source:MGI Symbol;Acc:MGI:2444737]	775.696	-0.336495	0.110189	0.000239516
ENSMUSG00000000552.10	Zfp385a	protein_coding	zinc finger protein 385A [Source:MGI Symbol;Acc:MGI:1352495]	260.338	-0.53156	0.167539	0.000133169	ENSMUSG00000090935.10	Synj2bp	protein_coding	synaptojanin 2 binding protein [Source:MGI Symbol;Acc:MGI:1344347]	2043.11	-0.00493509	0.0142133	0.183598	ENSMUSG00000055044.12	Pdlim1	protein_coding	PDZ and LIM domain 1 (elfin) [Source:MGI Symbol;Acc:MGI:1860611]	175.753	-0.579347	0.247046	0.00265407	ENSMUSG00000090523.2	Gypc	protein_coding	glycophorin C [Source:MGI Symbol;Acc:MGI:1098566]	189.944	-1.04982	0.176464	1.27933e-10	ENSMUSG00000074733.14	Zfp950	protein_coding	zinc finger protein 950 [Source:MGI Symbol;Acc:MGI:2652824]	1530.4	-0.38501	0.143903	0.00105445	ENSMUSG00000056493.9	Foxk1	protein_coding	forkhead box K1 [Source:MGI Symbol;Acc:MGI:1347488]	745.638	-0.420168	0.13759	0.000242555
ENSMUSG00000109995.1	B020031H02Rik	lncRNA	RIKEN cDNA B020031H02 gene [Source:MGI Symbol;Acc:MGI:3588231]	7.94307	4.66614	1.47318	0.000135332	ENSMUSG00000018481.9	Appbp2	protein_coding	amyloid beta precursor protein (cytoplasmic tail) binding protein 2 [Source:MGI Symbol;Acc:MGI:1914134]	3939.46	-0.00496069	0.0142915	0.184212	ENSMUSG00000021278.7	Amn	protein_coding	amnionless [Source:MGI Symbol;Acc:MGI:1934943]	75.1593	-0.618321	0.264178	0.00267779	ENSMUSG00000004221.16	Ikbkg	protein_coding	inhibitor of kappaB kinase gamma [Source:MGI Symbol;Acc:MGI:1338074]	4285.29	-0.677986	0.114057	1.32221e-10	ENSMUSG00000000552.10	Zfp385a	protein_coding	zinc finger protein 385A [Source:MGI Symbol;Acc:MGI:1352495]	83.6214	-0.775992	0.29005	0.00106356	ENSMUSG00000018387.12	Shroom1	protein_coding	shroom family member 1 [Source:MGI Symbol;Acc:MGI:1919024]	1247.85	-0.60161	0.197011	0.000245575
ENSMUSG00000064387.1	Snora73a	snoRNA	small nucleolar RNA, H/ACA box 73a [Source:MGI Symbol;Acc:MGI:4360046]	2796	-0.520166	0.164234	0.000137481	ENSMUSG00000032601.13	Prkar2a	protein_coding	protein kinase, cAMP dependent regulatory, type II alpha [Source:MGI Symbol;Acc:MGI:108025]	1430.93	-0.00499874	0.0144381	0.184824	ENSMUSG00000004319.15	Clcn3	protein_coding	chloride channel, voltage-sensitive 3 [Source:MGI Symbol;Acc:MGI:103555]	8847.32	-0.0926278	0.03961	0.00270153	ENSMUSG00000045294.11	Insig1	protein_coding	insulin induced gene 1 [Source:MGI Symbol;Acc:MGI:1916289]	20376.1	-1.06821	0.180078	1.36848e-10	ENSMUSG00000030282.14	Cmas	protein_coding	cytidine monophospho-N-acetylneuraminic acid synthetase [Source:MGI Symbol;Acc:MGI:1337124]	1491.32	0.302351	0.113049	0.00107264	ENSMUSG00000015671.11	Psma2	protein_coding	proteasome (prosome, macropain) subunit, alpha type 2 [Source:MGI Symbol;Acc:MGI:104885]	2353.87	0.202573	0.0665225	0.000248684
ENSMUSG00000037395.15	Rcor3	protein_coding	REST corepressor 3 [Source:MGI Symbol;Acc:MGI:2441920]	1114.74	-0.316723	0.10019	0.000139671	ENSMUSG00000027177.14	Hipk3	protein_coding	homeodomain interacting protein kinase 3 [Source:MGI Symbol;Acc:MGI:1314882]	5579.4	-0.00487288	0.0141239	0.185433	ENSMUSG00000096910.2	Zfp955b	protein_coding	zinc finger protein 955B [Source:MGI Symbol;Acc:MGI:4834573]	2196.57	-0.248053	0.106102	0.00272517	ENSMUSG00000027478.15	Dnmt3b	protein_coding	DNA methyltransferase 3B [Source:MGI Symbol;Acc:MGI:1261819]	195.288	-1.63997	0.277231	1.41974e-10	ENSMUSG00000046079.16	Lrrc8d	protein_coding	leucine rich repeat containing 8D [Source:MGI Symbol;Acc:MGI:1922368]	1203.54	-0.33468	0.125207	0.00108171	ENSMUSG00000010609.15	Psen2	protein_coding	presenilin 2 [Source:MGI Symbol;Acc:MGI:109284]	6590.08	-0.421567	0.13846	0.000251778
ENSMUSG00000043085.14	Tmem82	protein_coding	transmembrane protein 82 [Source:MGI Symbol;Acc:MGI:2384869]	16.8373	1.92572	0.609436	0.000141858	ENSMUSG00000031812.16	Map1lc3b	protein_coding	microtubule-associated protein 1 light chain 3 beta [Source:MGI Symbol;Acc:MGI:1914693]	3996.49	-0.0049347	0.0143049	0.186037	ENSMUSG00000039953.13	Clstn1	protein_coding	calsyntenin 1 [Source:MGI Symbol;Acc:MGI:1929895]	41596.1	-0.384123	0.16434	0.00274868	ENSMUSG00000011148.14	Adssl1	protein_coding	adenylosuccinate synthetase like 1 [Source:MGI Symbol;Acc:MGI:87947]	346.394	-0.778212	0.131653	1.47218e-10	ENSMUSG00000027566.15	Psma7	protein_coding	proteasome (prosome, macropain) subunit, alpha type 7 [Source:MGI Symbol;Acc:MGI:1347070]	2703.65	0.186364	0.0697714	0.0010908	ENSMUSG00000035632.16	Cnot3	protein_coding	CCR4-NOT transcription complex, subunit 3 [Source:MGI Symbol;Acc:MGI:2385261]	424.248	-0.605949	0.199134	0.000254875
ENSMUSG00000002342.17	Tmem161a	protein_coding	transmembrane protein 161A [Source:MGI Symbol;Acc:MGI:2384577]	752.784	0.33763	0.106881	0.000144039	ENSMUSG00000069206.14	Zfp874a	protein_coding	zinc finger protein 874a [Source:MGI Symbol;Acc:MGI:3040703]	664.77	-0.00497256	0.0144168	0.186638	ENSMUSG00000026608.13	Kctd3	protein_coding	potassium channel tetramerisation domain containing 3 [Source:MGI Symbol;Acc:MGI:2444629]	2342.11	-0.190154	0.0813938	0.00277215	ENSMUSG00000000085.16	Scmh1	protein_coding	sex comb on midleg homolog 1 [Source:MGI Symbol;Acc:MGI:1352762]	200.732	-0.906488	0.153355	1.52428e-10	ENSMUSG00000000743.9	Chmp1a	protein_coding	charged multivesicular body protein 1A [Source:MGI Symbol;Acc:MGI:1920159]	1888.11	0.251358	0.0942223	0.00109995	ENSMUSG00000037679.9	Inf2	protein_coding	inverted formin, FH2 and WH2 domain containing [Source:MGI Symbol;Acc:MGI:1917685]	787.405	-0.687417	0.226202	0.000258003
ENSMUSG00000018442.13	Derl2	protein_coding	Der1-like domain family, member 2 [Source:MGI Symbol;Acc:MGI:2151483]	888.525	0.291259	0.092459	0.000146286	ENSMUSG00000018209.15	Stk4	protein_coding	serine/threonine kinase 4 [Source:MGI Symbol;Acc:MGI:1929004]	1515.42	-0.00490808	0.0142959	0.187237	ENSMUSG00000066687.5	Zbtb16	protein_coding	zinc finger and BTB domain containing 16 [Source:MGI Symbol;Acc:MGI:103222]	1053.15	-0.766279	0.328151	0.00279554	ENSMUSG00000039660.16	Spout1	protein_coding	SPOUT domain containing methyltransferase 1 [Source:MGI Symbol;Acc:MGI:106544]	438.198	0.761248	0.128824	1.57666e-10	ENSMUSG00000055932.15	Fto	protein_coding	fat mass and obesity associated [Source:MGI Symbol;Acc:MGI:1347093]	1186.08	-0.26938	0.101132	0.0011092	ENSMUSG00000030770.15	Parva	protein_coding	parvin, alpha [Source:MGI Symbol;Acc:MGI:1931144]	1818.02	-0.295884	0.0974436	0.000261142
ENSMUSG00000029134.14	Plb1	protein_coding	phospholipase B1 [Source:MGI Symbol;Acc:MGI:1922406]	40.3933	-1.49357	0.474348	0.000148532	ENSMUSG00000001415.10	Smg5	protein_coding	Smg-5 homolog, nonsense mediated mRNA decay factor (C. elegans) [Source:MGI Symbol;Acc:MGI:2447364]	3281.21	0.00494531	0.0144309	0.187833	ENSMUSG00000041205.8	Map6d1	protein_coding	MAP6 domain containing 1 [Source:MGI Symbol;Acc:MGI:3607784]	1328.25	-0.355328	0.152664	0.00281945	ENSMUSG00000038884.14	Shfl	protein_coding	shiftless antiviral inhibitor of ribosomal frameshifting [Source:MGI Symbol;Acc:MGI:2441788]	2056.48	-0.994669	0.168581	1.6319e-10	ENSMUSG00000027381.16	Bcl2l11	protein_coding	BCL2-like 11 (apoptosis facilitator) [Source:MGI Symbol;Acc:MGI:1197519]	272.046	-0.719328	0.270335	0.00111849	ENSMUSG00000055912.8	Tmem150a	protein_coding	transmembrane protein 150A [Source:MGI Symbol;Acc:MGI:2385244]	2927.09	-0.371288	0.122289	0.000264266
ENSMUSG00000050379.15	Sept6	protein_coding	septin 6 [Source:MGI Symbol;Acc:MGI:1888939]	2290.21	-0.280463	0.0891163	0.000150777	ENSMUSG00000024870.6	Rab1b	protein_coding	RAB1B, member RAS oncogene family [Source:MGI Symbol;Acc:MGI:1923558]	2855.41	0.00487317	0.0142347	0.188425	ENSMUSG00000105946.1	Gm43776	TEC	predicted gene 43776 [Source:MGI Symbol;Acc:MGI:5663913]	248.503	0.729961	0.313683	0.00284325	ENSMUSG00000056973.6	Ces1d	protein_coding	carboxylesterase 1D [Source:MGI Symbol;Acc:MGI:2148202]	24195.7	-1.76442	0.299709	1.69177e-10	ENSMUSG00000030986.13	Dhx32	protein_coding	DEAH (Asp-Glu-Ala-His) box polypeptide 32 [Source:MGI Symbol;Acc:MGI:2141813]	1179.02	0.20987	0.0789416	0.00112781	ENSMUSG00000007415.15	Gatad1	protein_coding	GATA zinc finger domain containing 1 [Source:MGI Symbol;Acc:MGI:1914460]	1458.41	0.257174	0.0847453	0.000267388
ENSMUSG00000040907.15	Atp1a3	protein_coding	ATPase, Na+/K+ transporting, alpha 3 polypeptide [Source:MGI Symbol;Acc:MGI:88107]	19874.3	-0.589131	0.187228	0.000153012	ENSMUSG00000017778.14	Cox7c	protein_coding	cytochrome c oxidase subunit 7C [Source:MGI Symbol;Acc:MGI:103226]	3453.22	-0.00489328	0.0143017	0.189013	ENSMUSG00000005973.6	Rcn1	protein_coding	reticulocalbin 1 [Source:MGI Symbol;Acc:MGI:104559]	810.317	0.753139	0.324702	0.00286755	ENSMUSG00000020097.14	Sgpl1	protein_coding	sphingosine phosphate lyase 1 [Source:MGI Symbol;Acc:MGI:1261415]	3745.66	-0.854126	0.145102	1.75152e-10	ENSMUSG00000025982.13	Sf3b1	protein_coding	splicing factor 3b, subunit 1 [Source:MGI Symbol;Acc:MGI:1932339]	6665.57	0.153845	0.0579256	0.00113717	ENSMUSG00000024456.16	Diaph1	protein_coding	diaphanous related formin 1 [Source:MGI Symbol;Acc:MGI:1194490]	1971.85	-0.390525	0.128891	0.000270552
ENSMUSG00000048489.12	Depp1	protein_coding	DEPP1 autophagy regulator [Source:MGI Symbol;Acc:MGI:1918730]	39.8287	1.39753	0.446201	0.000155372	ENSMUSG00000033326.15	Kdm4a	protein_coding	lysine (K)-specific demethylase 4A [Source:MGI Symbol;Acc:MGI:2446210]	1812.09	0.00491174	0.0143617	0.189598	ENSMUSG00000057751.14	Megf6	protein_coding	multiple EGF-like-domains 6 [Source:MGI Symbol;Acc:MGI:1919351]	150.89	1.08809	0.469957	0.00289208	ENSMUSG00000019139.10	Isyna1	protein_coding	myo-inositol 1-phosphate synthase A1 [Source:MGI Symbol;Acc:MGI:1919030]	219.376	1.69805	0.28879	1.81349e-10	ENSMUSG00000028426.10	Rad23b	protein_coding	RAD23 homolog B, nucleotide excision repair protein [Source:MGI Symbol;Acc:MGI:105128]	7296.8	0.314782	0.118838	0.00114675	ENSMUSG00000105115.1	Rnu3b2	snoRNA	U3B small nuclear RNA 2 [Source:MGI Symbol;Acc:MGI:97986]	1517.21	-0.955367	0.315788	0.000273758
ENSMUSG00000029199.11	Lias	protein_coding	lipoic acid synthetase [Source:MGI Symbol;Acc:MGI:1934604]	910.803	-0.277378	0.0888527	0.000157817	ENSMUSG00000016541.10	Atxn10	protein_coding	ataxin 10 [Source:MGI Symbol;Acc:MGI:1859293]	3899.87	-0.00485579	0.0142001	0.190179	ENSMUSG00000046593.3	Tmem215	protein_coding	transmembrane protein 215 [Source:MGI Symbol;Acc:MGI:2444167]	496.472	-0.67324	0.291127	0.00291669	ENSMUSG00000063972.13	Nr6a1	protein_coding	nuclear receptor subfamily 6, group A, member 1 [Source:MGI Symbol;Acc:MGI:1352459]	711.757	-1.55146	0.264036	1.87667e-10	ENSMUSG00000024807.18	Syvn1	protein_coding	synovial apoptosis inhibitor 1, synoviolin [Source:MGI Symbol;Acc:MGI:1921376]	1508.45	-0.623121	0.235559	0.0011564	ENSMUSG00000003623.4	Crot	protein_coding	carnitine O-octanoyltransferase [Source:MGI Symbol;Acc:MGI:1921364]	27585.1	0.47399	0.156888	0.000276998
ENSMUSG00000032849.14	Abcc4	protein_coding	ATP-binding cassette, sub-family C (CFTR/MRP), member 4 [Source:MGI Symbol;Acc:MGI:2443111]	442.515	0.45264	0.145108	0.000160271	ENSMUSG00000018820.13	Zfyve27	protein_coding	zinc finger, FYVE domain containing 27 [Source:MGI Symbol;Acc:MGI:1919602]	2420.32	0.00489111	0.0143126	0.190756	ENSMUSG00000043773.5	1700048O20Rik	lncRNA	RIKEN cDNA 1700048O20 gene [Source:MGI Symbol;Acc:MGI:1920637]	121.937	0.567299	0.245481	0.00294128	ENSMUSG00000097047.2	1110020A21Rik	lncRNA	RIKEN cDNA 1110020A21 gene [Source:MGI Symbol;Acc:MGI:1915781]	53.6083	-1.90311	0.323928	1.93979e-10	ENSMUSG00000029038.9	Ssu72	protein_coding	Ssu72 RNA polymerase II CTD phosphatase homolog (yeast) [Source:MGI Symbol;Acc:MGI:1916241]	1406.81	0.225926	0.0857132	0.00116637	ENSMUSG00000028249.15	Sdcbp	protein_coding	syndecan binding protein [Source:MGI Symbol;Acc:MGI:1337026]	2211.65	0.266333	0.088336	0.000280303
ENSMUSG00000062980.15	Cped1	protein_coding	cadherin-like and PC-esterase domain containing 1 [Source:MGI Symbol;Acc:MGI:2444814]	223.917	0.682625	0.219249	0.000162769	ENSMUSG00000044617.8	Zbtb39	protein_coding	zinc finger and BTB domain containing 39 [Source:MGI Symbol;Acc:MGI:2443316]	236.127	0.00494854	0.0144833	0.19133	ENSMUSG00000045968.7	Teddm2	protein_coding	transmembrane epididymal family member 2 [Source:MGI Symbol;Acc:MGI:1923273]	128.45	-0.854203	0.370342	0.00296612	ENSMUSG00000027995.10	Tlr2	protein_coding	toll-like receptor 2 [Source:MGI Symbol;Acc:MGI:1346060]	155.216	2.0493	0.348878	2.00298e-10	ENSMUSG00000022848.8	Slc49a4	protein_coding	solute carrier family 49 member 4 [Source:MGI Symbol;Acc:MGI:2387188]	1429.49	0.410359	0.155735	0.00117631	mt-Nd5	mt-Nd5	mt-mRNA	mt-Nd5	23541.8	-0.754017	0.250956	0.000283732
ENSMUSG00000038014.7	Fam120a	protein_coding	family with sequence similarity 120, member A [Source:MGI Symbol;Acc:MGI:2446163]	4979.52	0.297503	0.0958754	0.000165358	ENSMUSG00000000078.7	Klf6	protein_coding	Kruppel-like factor 6 [Source:MGI Symbol;Acc:MGI:1346318]	1916.18	-0.00491393	0.0143876	0.1919	ENSMUSG00000030718.9	Ppme1	protein_coding	protein phosphatase methylesterase 1 [Source:MGI Symbol;Acc:MGI:1919840]	4898.77	-0.333802	0.144791	0.00299089	ENSMUSG00000019850.11	Tnfaip3	protein_coding	tumor necrosis factor, alpha-induced protein 3 [Source:MGI Symbol;Acc:MGI:1196377]	306.558	2.80818	0.479209	2.07183e-10	ENSMUSG00000102523.1	Gm37783	TEC	predicted gene, 37783 [Source:MGI Symbol;Acc:MGI:5611011]	91.5822	-1.00087	0.380071	0.00118624	ENSMUSG00000039952.15	Dag1	protein_coding	dystroglycan 1 [Source:MGI Symbol;Acc:MGI:101864]	2944.72	-0.2627	0.0874797	0.000287162
ENSMUSG00000038023.12	Atp6v0a2	protein_coding	ATPase, H+ transporting, lysosomal V0 subunit A2 [Source:MGI Symbol;Acc:MGI:104855]	2252.44	0.262534	0.084637	0.000167943	ENSMUSG00000034973.16	Dop1a	protein_coding	DOP1 leucine zipper like protein A [Source:MGI Symbol;Acc:MGI:1289294]	4224.41	-0.00485053	0.014247	0.192467	ENSMUSG00000069911.11	Insyn2b	protein_coding	inhibitory synaptic factor family member 2B [Source:MGI Symbol;Acc:MGI:3643491]	185.52	1.10197	0.480199	0.00301648	ENSMUSG00000115575.1	Gm49024	lncRNA	predicted gene, 49024 [Source:MGI Symbol;Acc:MGI:6118390]	26.9298	-2.90557	0.496442	2.14357e-10	ENSMUSG00000031703.8	Itfg1	protein_coding	integrin alpha FG-GAP repeat containing 1 [Source:MGI Symbol;Acc:MGI:106419]	2448.33	0.192658	0.0735526	0.00119669	ENSMUSG00000015733.13	Capza2	protein_coding	capping protein (actin filament) muscle Z-line, alpha 2 [Source:MGI Symbol;Acc:MGI:106222]	2386.69	0.202525	0.0675874	0.000290664
ENSMUSG00000025232.8	Hexa	protein_coding	hexosaminidase A [Source:MGI Symbol;Acc:MGI:96073]	1506.06	0.293027	0.0946209	0.000170565	ENSMUSG00000032306.14	Mpi	protein_coding	mannose phosphate isomerase [Source:MGI Symbol;Acc:MGI:97075]	1291.78	0.00483848	0.0142533	0.193033	ENSMUSG00000062563.15	Cys1	protein_coding	cystin 1 [Source:MGI Symbol;Acc:MGI:2177632]	260.517	-0.50266	0.219191	0.00304205	ENSMUSG00000002897.5	Il17ra	protein_coding	interleukin 17 receptor A [Source:MGI Symbol;Acc:MGI:107399]	660.574	1.03389	0.176649	2.21485e-10	ENSMUSG00000032177.17	Pde4a	protein_coding	phosphodiesterase 4A, cAMP specific [Source:MGI Symbol;Acc:MGI:99558]	96.2613	-0.643337	0.24606	0.00120728	ENSMUSG00000021779.17	Thrb	protein_coding	thyroid hormone receptor beta [Source:MGI Symbol;Acc:MGI:98743]	1848.57	-0.360683	0.120462	0.000294176
ENSMUSG00000050628.6	Ubald2	protein_coding	UBA-like domain containing 2 [Source:MGI Symbol;Acc:MGI:1914635]	485.158	0.360997	0.116581	0.000173173	ENSMUSG00000001089.14	Luzp1	protein_coding	leucine zipper protein 1 [Source:MGI Symbol;Acc:MGI:107629]	4718.05	-0.00487541	0.0143787	0.193595	ENSMUSG00000026042.16	Col5a2	protein_coding	collagen, type V, alpha 2 [Source:MGI Symbol;Acc:MGI:88458]	246.87	0.422087	0.184337	0.00306778	ENSMUSG00000017009.3	Sdc4	protein_coding	syndecan 4 [Source:MGI Symbol;Acc:MGI:1349164]	17385.8	0.416939	0.0713158	2.28873e-10	ENSMUSG00000024213.14	Nudt3	protein_coding	nudix (nucleotide diphosphate linked moiety X)-type motif 3 [Source:MGI Symbol;Acc:MGI:1928484]	854.962	0.367464	0.140762	0.00121796	ENSMUSG00000039990.16	Edrf1	protein_coding	erythroid differentiation regulatory factor 1 [Source:MGI Symbol;Acc:MGI:1919831]	1163.8	0.390455	0.130554	0.000297716
ENSMUSG00000073678.4	Pgap1	protein_coding	post-GPI attachment to proteins 1 [Source:MGI Symbol;Acc:MGI:2443342]	3029.18	0.402238	0.129904	0.000175765	ENSMUSG00000052337.15	Immt	protein_coding	inner membrane protein, mitochondrial [Source:MGI Symbol;Acc:MGI:1923864]	4741.43	-0.00475004	0.0140329	0.194154	ENSMUSG00000024862.16	Klc2	protein_coding	kinesin light chain 2 [Source:MGI Symbol;Acc:MGI:107953]	5089.68	-0.266128	0.116521	0.00309388	ENSMUSG00000038641.12	Akr1d1	protein_coding	aldo-keto reductase family 1, member D1 [Source:MGI Symbol;Acc:MGI:2384785]	5145.85	-1.33665	0.228638	2.36225e-10	ENSMUSG00000029276.13	Glmn	protein_coding	glomulin, FKBP associated protein [Source:MGI Symbol;Acc:MGI:2141180]	93.3999	-0.583336	0.223553	0.00122863	ENSMUSG00000090258.7	Churc1	protein_coding	churchill domain containing 1 [Source:MGI Symbol;Acc:MGI:1923684]	703.03	0.287735	0.0965	0.000301367
ENSMUSG00000115898.1	Gm49524	TEC	predicted gene, 49524 [Source:MGI Symbol;Acc:MGI:6155221]	31.1835	-1.32118	0.426847	0.000178353	ENSMUSG00000014601.13	Strip1	protein_coding	striatin interacting protein 1 [Source:MGI Symbol;Acc:MGI:2443884]	1883.48	-0.00485209	0.0143686	0.19471	ENSMUSG00000014444.17	Piezo1	protein_coding	piezo-type mechanosensitive ion channel component 1 [Source:MGI Symbol;Acc:MGI:3603204]	178.489	0.553978	0.242691	0.00311995	ENSMUSG00000026249.10	Serpine2	protein_coding	serine (or cysteine) peptidase inhibitor, clade E, member 2 [Source:MGI Symbol;Acc:MGI:101780]	193.871	2.66378	0.456655	2.44179e-10	ENSMUSG00000001419.17	Mef2d	protein_coding	myocyte enhancer factor 2D [Source:MGI Symbol;Acc:MGI:99533]	573.589	-0.565865	0.217019	0.00123931	ENSMUSG00000027465.13	Tbc1d20	protein_coding	TBC1 domain family, member 20 [Source:MGI Symbol;Acc:MGI:1914481]	899.923	0.381644	0.128562	0.000305196
ENSMUSG00000027175.10	Tcp11l1	protein_coding	t-complex 11 like 1 [Source:MGI Symbol;Acc:MGI:2444263]	950.707	-0.545497	0.176501	0.000180974	ENSMUSG00000055670.14	Zzef1	protein_coding	zinc finger, ZZ-type with EF hand domain 1 [Source:MGI Symbol;Acc:MGI:2444286]	4164.71	0.0048088	0.0142488	0.195264	ENSMUSG00000020436.17	Gabrg2	protein_coding	gamma-aminobutyric acid (GABA) A receptor, subunit gamma 2 [Source:MGI Symbol;Acc:MGI:95623]	7371.8	-0.252223	0.110756	0.00314635	ENSMUSG00000023272.4	Creld2	protein_coding	cysteine-rich with EGF-like domains 2 [Source:MGI Symbol;Acc:MGI:1923987]	2425.76	1.99204	0.341615	2.52188e-10	ENSMUSG00000040446.4	Rprd1a	protein_coding	regulation of nuclear pre-mRNA domain containing 1A [Source:MGI Symbol;Acc:MGI:2385066]	726.866	0.272265	0.104441	0.00124995	ENSMUSG00000022179.5	4931414P19Rik	protein_coding	RIKEN cDNA 4931414P19 gene [Source:MGI Symbol;Acc:MGI:1921609]	110.282	-0.708693	0.238773	0.000309008
ENSMUSG00000032802.8	Srxn1	protein_coding	sulfiredoxin 1 homolog (S. cerevisiae) [Source:MGI Symbol;Acc:MGI:104971]	3184.01	0.376114	0.121779	0.000183601	ENSMUSG00000002768.8	Mea1	protein_coding	male enhanced antigen 1 [Source:MGI Symbol;Acc:MGI:96957]	1379.62	-0.00482575	0.0143024	0.195814	ENSMUSG00000025192.13	Entpd7	protein_coding	ectonucleoside triphosphate diphosphohydrolase 7 [Source:MGI Symbol;Acc:MGI:2135885]	375.51	-0.413235	0.18165	0.00317281	ENSMUSG00000038206.13	Fbxo8	protein_coding	F-box protein 8 [Source:MGI Symbol;Acc:MGI:1354696]	1991.6	-0.507997	0.0872429	2.606e-10	ENSMUSG00000024451.9	Arap3	protein_coding	ArfGAP with RhoGAP domain, ankyrin repeat and PH domain 3 [Source:MGI Symbol;Acc:MGI:2147274]	546.833	-0.537432	0.206352	0.00126062	ENSMUSG00000004655.5	Aqp1	protein_coding	aquaporin 1 [Source:MGI Symbol;Acc:MGI:103201]	3480.51	0.567931	0.19155	0.000312845
ENSMUSG00000032115.14	Hyou1	protein_coding	hypoxia up-regulated 1 [Source:MGI Symbol;Acc:MGI:108030]	4184.56	0.296908	0.0962109	0.000186238	ENSMUSG00000042066.16	Tmcc2	protein_coding	transmembrane and coiled-coil domains 2 [Source:MGI Symbol;Acc:MGI:1916125]	5227.3	0.00483424	0.0143325	0.19636	ENSMUSG00000006373.10	Pgrmc1	protein_coding	progesterone receptor membrane component 1 [Source:MGI Symbol;Acc:MGI:1858305]	7289.36	0.395504	0.173985	0.00319927	ENSMUSG00000009092.5	Derl3	protein_coding	Der1-like domain family, member 3 [Source:MGI Symbol;Acc:MGI:1917627]	140.987	3.41151	0.58616	2.69108e-10	ENSMUSG00000057421.12	Las1l	protein_coding	LAS1-like (S. cerevisiae) [Source:MGI Symbol;Acc:MGI:1923380]	637.218	-0.295402	0.113524	0.00127133	ENSMUSG00000006301.17	Tmbim1	protein_coding	transmembrane BAX inhibitor motif containing 1 [Source:MGI Symbol;Acc:MGI:1916910]	1501.21	0.271139	0.0914519	0.000316659
ENSMUSG00000096210.2	H1f0	protein_coding	H1.0 linker histone [Source:MGI Symbol;Acc:MGI:95893]	2606.4	-0.341288	0.110733	0.000188902	ENSMUSG00000022641.15	Bbx	protein_coding	bobby sox HMG box containing [Source:MGI Symbol;Acc:MGI:1917758]	2126.8	0.00480284	0.0142605	0.196904	ENSMUSG00000068859.5	Sp9	protein_coding	trans-acting transcription factor 9 [Source:MGI Symbol;Acc:MGI:3574660]	103.656	1.14783	0.505784	0.00322593	ENSMUSG00000025207.16	Sema4g	protein_coding	sema domain, immunoglobulin domain (Ig), transmembrane domain (TM) and short cytoplasmic domain, (semaphorin) 4G [Source:MGI Symbol;Acc:MGI:1347047]	5722.43	-0.942724	0.162087	2.77784e-10	ENSMUSG00000032387.15	Rbpms2	protein_coding	RNA binding protein with multiple splicing 2 [Source:MGI Symbol;Acc:MGI:1919223]	578.901	-0.283528	0.109311	0.00128232	ENSMUSG00000025510.14	Cd151	protein_coding	CD151 antigen [Source:MGI Symbol;Acc:MGI:1096360]	1322.37	0.253225	0.0854325	0.000320461
ENSMUSG00000001128.7	Cfp	protein_coding	complement factor properdin [Source:MGI Symbol;Acc:MGI:97545]	130.653	0.669066	0.217263	0.000191576	ENSMUSG00000022961.18	Son	protein_coding	Son DNA binding protein [Source:MGI Symbol;Acc:MGI:98353]	15515.2	0.00472161	0.0140316	0.197444	ENSMUSG00000020329.12	Polrmt	protein_coding	polymerase (RNA) mitochondrial (DNA directed) [Source:MGI Symbol;Acc:MGI:1915843]	747.79	0.433768	0.191229	0.00325252	ENSMUSG00000006050.12	Sra1	protein_coding	steroid receptor RNA activator 1 [Source:MGI Symbol;Acc:MGI:1344414]	1659.75	0.488794	0.0840802	2.86562e-10	ENSMUSG00000050017.11	Pitpnb	protein_coding	phosphatidylinositol transfer protein, beta [Source:MGI Symbol;Acc:MGI:1927542]	927.843	-0.368785	0.142435	0.00129345	ENSMUSG00000029247.17	Paics	protein_coding	phosphoribosylaminoimidazole carboxylase, phosphoribosylaminoribosylaminoimidazole, succinocarboxamide synthetase [Source:MGI Symbol;Acc:MGI:1914304]	7756.7	0.208643	0.0704782	0.000324297
ENSMUSG00000024440.13	Pcdh12	protein_coding	protocadherin 12 [Source:MGI Symbol;Acc:MGI:1855700]	27.3729	-1.69215	0.549679	0.000194245	ENSMUSG00000056629.16	Fkbp2	protein_coding	FK506 binding protein 2 [Source:MGI Symbol;Acc:MGI:95542]	925.423	-0.0047857	0.0142661	0.197982	ENSMUSG00000032511.17	Scn5a	protein_coding	sodium channel, voltage-gated, type V, alpha [Source:MGI Symbol;Acc:MGI:98251]	223.447	2.32641	1.02621	0.00327907	ENSMUSG00000048706.3	Lurap1l	protein_coding	leucine rich adaptor protein 1-like [Source:MGI Symbol;Acc:MGI:106510]	1536.81	0.799112	0.137491	2.9536e-10	ENSMUSG00000026966.6	Ssna1	protein_coding	SS nuclear autoantigen 1 [Source:MGI Symbol;Acc:MGI:1915725]	329.339	0.349542	0.13505	0.00130455	ENSMUSG00000044206.3	Vsig4	protein_coding	V-set and immunoglobulin domain containing 4 [Source:MGI Symbol;Acc:MGI:2679720]	778.274	0.559856	0.189161	0.000328119
ENSMUSG00000021171.8	Esyt2	protein_coding	extended synaptotagmin-like protein 2 [Source:MGI Symbol;Acc:MGI:1261845]	4097.1	0.173022	0.0563388	0.000196979	ENSMUSG00000025269.16	Apex2	protein_coding	apurinic/apyrimidinic endonuclease 2 [Source:MGI Symbol;Acc:MGI:1924872]	914.318	0.00476407	0.0142554	0.198519	ENSMUSG00000067212.8	H2-T23	protein_coding	histocompatibility 2, T region locus 23 [Source:MGI Symbol;Acc:MGI:95957]	522.146	-0.474607	0.209751	0.00330586	ENSMUSG00000020101.14	Vsir	protein_coding	V-set immunoregulatory receptor [Source:MGI Symbol;Acc:MGI:1921298]	461.658	0.812758	0.139926	3.04315e-10	ENSMUSG00000000278.10	Scpep1	protein_coding	serine carboxypeptidase 1 [Source:MGI Symbol;Acc:MGI:1921867]	936.222	-0.224079	0.0866441	0.00131567	ENSMUSG00000003378.9	Grik5	protein_coding	glutamate receptor, ionotropic, kainate 5 (gamma 2) [Source:MGI Symbol;Acc:MGI:95818]	129.028	-0.689419	0.233312	0.000331993
ENSMUSG00000039546.9	Ajap1	protein_coding	adherens junction associated protein 1 [Source:MGI Symbol;Acc:MGI:2685419]	1409.87	0.326843	0.106509	0.000199723	ENSMUSG00000010086.17	Rnf112	protein_coding	ring finger protein 112 [Source:MGI Symbol;Acc:MGI:106611]	10344.3	0.00477965	0.0143046	0.199052	ENSMUSG00000018171.9	Vmp1	protein_coding	vacuole membrane protein 1 [Source:MGI Symbol;Acc:MGI:1923159]	3233.38	-0.299624	0.132458	0.00333256	ENSMUSG00000006567.11	Atp7b	protein_coding	ATPase, Cu++ transporting, beta polypeptide [Source:MGI Symbol;Acc:MGI:103297]	1446.39	-0.804976	0.138594	3.13234e-10	ENSMUSG00000036534.6	Slc38a7	protein_coding	solute carrier family 38, member 7 [Source:MGI Symbol;Acc:MGI:2679005]	569.144	-0.389267	0.150836	0.00132697	ENSMUSG00000031310.16	Zmym3	protein_coding	zinc finger, MYM-type 3 [Source:MGI Symbol;Acc:MGI:1927231]	631.981	0.344565	0.116684	0.000335873
ENSMUSG00000050370.5	Ch25h	protein_coding	cholesterol 25-hydroxylase [Source:MGI Symbol;Acc:MGI:1333869]	19.015	2.37905	0.77589	0.000202478	ENSMUSG00000035517.17	Tdrd7	protein_coding	tudor domain containing 7 [Source:MGI Symbol;Acc:MGI:2140279]	1592.35	0.00473557	0.0142172	0.199583	ENSMUSG00000109456.1	Gm44584	TEC	predicted gene 44584 [Source:MGI Symbol;Acc:MGI:5753160]	74.1194	0.69893	0.309035	0.00335912	ENSMUSG00000024975.13	Pdcd4	protein_coding	programmed cell death 4 [Source:MGI Symbol;Acc:MGI:107490]	3467.93	-0.77624	0.133701	3.22236e-10	ENSMUSG00000030016.14	Zfp638	protein_coding	zinc finger protein 638 [Source:MGI Symbol;Acc:MGI:1203484]	2359.35	-0.261134	0.101189	0.00133819	ENSMUSG00000055044.12	Pdlim1	protein_coding	PDZ and LIM domain 1 (elfin) [Source:MGI Symbol;Acc:MGI:1860611]	633.323	-0.555909	0.188646	0.000339827
ENSMUSG00000032120.11	C2cd2l	protein_coding	C2 calcium-dependent domain containing 2-like [Source:MGI Symbol;Acc:MGI:1919014]	3411.04	0.616353	0.201139	0.000205237	ENSMUSG00000040420.15	Cdh18	protein_coding	cadherin 18 [Source:MGI Symbol;Acc:MGI:1344366]	1210.75	-0.00473349	0.014237	0.200112	ENSMUSG00000022558.16	Mroh1	protein_coding	maestro heat-like repeat family member 1 [Source:MGI Symbol;Acc:MGI:2442558]	2483.28	-0.293926	0.130007	0.0033856	ENSMUSG00000043068.6	Fam89a	protein_coding	family with sequence similarity 89, member A [Source:MGI Symbol;Acc:MGI:1916877]	209.16	-1.21402	0.209156	3.31268e-10	ENSMUSG00000110350.1	Gm10252	TEC	predicted gene 10252 [Source:MGI Symbol;Acc:MGI:3704292]	70.7667	-0.803798	0.311557	0.00134938	ENSMUSG00000068749.9	Psma5	protein_coding	proteasome (prosome, macropain) subunit, alpha type 5 [Source:MGI Symbol;Acc:MGI:1347009]	1840.45	0.206475	0.0703497	0.000343951
ENSMUSG00000051510.13	Mafg	protein_coding	v-maf musculoaponeurotic fibrosarcoma oncogene family, protein G (avian) [Source:MGI Symbol;Acc:MGI:96911]	2450.8	0.319618	0.104313	0.000207982	ENSMUSG00000031666.15	Rbl2	protein_coding	RB transcriptional corepressor like 2 [Source:MGI Symbol;Acc:MGI:105085]	1685.28	-0.00468365	0.0141198	0.200638	ENSMUSG00000097239.7	Gm27029	protein_coding	predicted gene, 27029 [Source:MGI Symbol;Acc:MGI:5504144]	109.903	-0.67136	0.296969	0.00341192	ENSMUSG00000003546.10	Klc4	protein_coding	kinesin light chain 4 [Source:MGI Symbol;Acc:MGI:1922014]	2074.68	0.52403	0.0905537	3.41337e-10	ENSMUSG00000079659.5	Tmem243	protein_coding	transmembrane protein 243, mitochondrial [Source:MGI Symbol;Acc:MGI:3606159]	1675.83	0.39276	0.152985	0.00136107	ENSMUSG00000001794.13	Capns1	protein_coding	calpain, small subunit 1 [Source:MGI Symbol;Acc:MGI:88266]	2061.71	0.307991	0.104997	0.000348078
ENSMUSG00000054459.8	Vsnl1	protein_coding	visinin-like 1 [Source:MGI Symbol;Acc:MGI:1349453]	5095.11	-0.694001	0.226988	0.000210785	ENSMUSG00000062661.6	Ncs1	protein_coding	neuronal calcium sensor 1 [Source:MGI Symbol;Acc:MGI:109166]	9016.32	0.00469888	0.014178	0.201161	ENSMUSG00000086496.1	Gm14204	lncRNA	predicted gene 14204 [Source:MGI Symbol;Acc:MGI:3651576]	286.142	0.755866	0.334603	0.00343825	ENSMUSG00000055730.16	Ces2a	protein_coding	carboxylesterase 2A [Source:MGI Symbol;Acc:MGI:2142491]	15207.2	-1.51983	0.262826	3.51632e-10	ENSMUSG00000038156.16	Spon1	protein_coding	spondin 1, (f-spondin) extracellular matrix protein [Source:MGI Symbol;Acc:MGI:2385287]	45.4673	0.963549	0.375494	0.00137274	ENSMUSG00000046229.10	Scand1	protein_coding	SCAN domain-containing 1 [Source:MGI Symbol;Acc:MGI:1343132]	272.224	0.416042	0.141896	0.0003522
ENSMUSG00000057181.15	5730455P16Rik	protein_coding	RIKEN cDNA 5730455P16 gene [Source:MGI Symbol;Acc:MGI:1917841]	2334.91	-0.21166	0.0693088	0.000213612	ENSMUSG00000021670.14	Hmgcr	protein_coding	3-hydroxy-3-methylglutaryl-Coenzyme A reductase [Source:MGI Symbol;Acc:MGI:96159]	4984.5	-0.00474264	0.0143295	0.201682	ENSMUSG00000020029.6	Nudt4	protein_coding	nudix (nucleoside diphosphate linked moiety X)-type motif 4 [Source:MGI Symbol;Acc:MGI:1918457]	4261.45	-0.298965	0.132654	0.00346492	ENSMUSG00000042500.11	Ago4	protein_coding	argonaute RISC catalytic subunit 4 [Source:MGI Symbol;Acc:MGI:1924100]	258.396	-0.93122	0.161357	3.62661e-10	ENSMUSG00000106497.1	Gm43195	TEC	predicted gene 43195 [Source:MGI Symbol;Acc:MGI:5663332]	68.4609	-1.22453	0.477329	0.00138437	ENSMUSG00000037266.18	Rsrp1	protein_coding	arginine/serine rich protein 1 [Source:MGI Symbol;Acc:MGI:106498]	4526.97	-0.35665	0.121768	0.00035635
ENSMUSG00000053465.6	Hs6st3	protein_coding	heparan sulfate 6-O-sulfotransferase 3 [Source:MGI Symbol;Acc:MGI:1354960]	511.136	-0.660079	0.216283	0.000216444	ENSMUSG00000040188.10	Scamp2	protein_coding	secretory carrier membrane protein 2 [Source:MGI Symbol;Acc:MGI:1346518]	538.735	0.00471231	0.0142449	0.202199	ENSMUSG00000033308.16	Dpyd	protein_coding	dihydropyrimidine dehydrogenase [Source:MGI Symbol;Acc:MGI:2139667]	319.037	0.880843	0.391277	0.00349168	ENSMUSG00000021806.4	Nid2	protein_coding	nidogen 2 [Source:MGI Symbol;Acc:MGI:1298229]	456.877	-1.55468	0.269491	3.73783e-10	ENSMUSG00000031548.7	Sfrp1	protein_coding	secreted frizzled-related protein 1 [Source:MGI Symbol;Acc:MGI:892014]	32.1518	1.26444	0.493754	0.00139614	ENSMUSG00000040761.16	Spen	protein_coding	spen family transcription repressor [Source:MGI Symbol;Acc:MGI:1891706]	1491.62	-0.423853	0.145048	0.000360588
ENSMUSG00000025980.14	Hspd1	protein_coding	heat shock protein 1 (chaperonin) [Source:MGI Symbol;Acc:MGI:96242]	4333.41	0.295726	0.0970593	0.000219318	ENSMUSG00000029291.11	Rufy3	protein_coding	RUN and FYVE domain containing 3 [Source:MGI Symbol;Acc:MGI:106484]	7699.67	0.00460075	0.0139435	0.202715	ENSMUSG00000095139.2	Pou3f2	protein_coding	POU domain, class 3, transcription factor 2 [Source:MGI Symbol;Acc:MGI:101895]	1259.72	-0.619285	0.275369	0.00351849	ENSMUSG00000048772.15	Tmem53	protein_coding	transmembrane protein 53 [Source:MGI Symbol;Acc:MGI:1916027]	540.9	-0.632971	0.109749	3.84945e-10	ENSMUSG00000029500.16	Pgam5	protein_coding	phosphoglycerate mutase family member 5 [Source:MGI Symbol;Acc:MGI:1919792]	745.509	0.224794	0.0877988	0.00140786	ENSMUSG00000026944.18	Abca2	protein_coding	ATP-binding cassette, sub-family A (ABC1), member 2 [Source:MGI Symbol;Acc:MGI:99606]	2110.81	-0.356861	0.12214	0.000364808
ENSMUSG00000020522.13	Mfap3	protein_coding	microfibrillar-associated protein 3 [Source:MGI Symbol;Acc:MGI:1924068]	1212.69	0.237888	0.0780887	0.00022218	ENSMUSG00000074746.3	Pdzd8	protein_coding	PDZ domain containing 8 [Source:MGI Symbol;Acc:MGI:2677270]	3198.71	0.00463446	0.0140892	0.203228	ENSMUSG00000024085.13	Man2a1	protein_coding	mannosidase 2, alpha 1 [Source:MGI Symbol;Acc:MGI:104669]	1491.74	-0.309555	0.137655	0.00354515	ENSMUSG00000058761.5	Rnf169	protein_coding	ring finger protein 169 [Source:MGI Symbol;Acc:MGI:1920257]	2851.28	0.654845	0.113551	3.96076e-10	ENSMUSG00000030654.9	Arl6ip1	protein_coding	ADP-ribosylation factor-like 6 interacting protein 1 [Source:MGI Symbol;Acc:MGI:1858943]	4555.9	0.433566	0.169391	0.00141955	ENSMUSG00000024966.9	Stip1	protein_coding	stress-induced phosphoprotein 1 [Source:MGI Symbol;Acc:MGI:109130]	2366.53	-0.329507	0.112805	0.000369014
ENSMUSG00000037405.8	Icam1	protein_coding	intercellular adhesion molecule 1 [Source:MGI Symbol;Acc:MGI:96392]	83.7491	0.896295	0.294401	0.000225047	ENSMUSG00000022437.7	Samm50	protein_coding	SAMM50 sorting and assembly machinery component [Source:MGI Symbol;Acc:MGI:1915903]	2662.11	0.00464095	0.0141253	0.203739	ENSMUSG00000039156.19	Stim2	protein_coding	stromal interaction molecule 2 [Source:MGI Symbol;Acc:MGI:2151156]	2511.31	-0.327679	0.145719	0.00357165	ENSMUSG00000052085.7	Dock8	protein_coding	dedicator of cytokinesis 8 [Source:MGI Symbol;Acc:MGI:1921396]	1468.48	-0.929959	0.161513	4.07824e-10	ENSMUSG00000036782.13	Klhl13	protein_coding	kelch-like 13 [Source:MGI Symbol;Acc:MGI:1914705]	270.866	-0.382651	0.149503	0.00143116	ENSMUSG00000056476.13	Med12l	protein_coding	mediator complex subunit 12-like [Source:MGI Symbol;Acc:MGI:2139916]	305.012	-0.610837	0.209261	0.000373229
ENSMUSG00000029063.16	Nadk	protein_coding	NAD kinase [Source:MGI Symbol;Acc:MGI:2183149]	1742.6	0.234568	0.0772585	0.000227996	ENSMUSG00000032527.13	Pccb	protein_coding	propionyl Coenzyme A carboxylase, beta polypeptide [Source:MGI Symbol;Acc:MGI:1914154]	1228.86	0.00464466	0.0142077	0.204248	ENSMUSG00000018548.15	Trim37	protein_coding	tripartite motif-containing 37 [Source:MGI Symbol;Acc:MGI:2153072]	13910.5	-0.271652	0.12088	0.00359814	ENSMUSG00000030498.15	Gas2	protein_coding	growth arrest specific 2 [Source:MGI Symbol;Acc:MGI:95657]	1602.62	-1.36797	0.23768	4.19676e-10	ENSMUSG00000026965.12	Anapc2	protein_coding	anaphase promoting complex subunit 2 [Source:MGI Symbol;Acc:MGI:2139135]	769.669	-0.395328	0.15469	0.00144289	ENSMUSG00000022389.15	Tef	protein_coding	thyrotroph embryonic factor [Source:MGI Symbol;Acc:MGI:98663]	3384.06	1.19291	0.408724	0.000377425
ENSMUSG00000027274.16	Mkks	protein_coding	McKusick-Kaufman syndrome [Source:MGI Symbol;Acc:MGI:1891836]	653.7	0.428987	0.141436	0.000230964	ENSMUSG00000027109.16	Sp3	protein_coding	trans-acting transcription factor 3 [Source:MGI Symbol;Acc:MGI:1277166]	2865.84	0.0045688	0.0140081	0.204755	ENSMUSG00000048482.14	Bdnf	protein_coding	brain derived neurotrophic factor [Source:MGI Symbol;Acc:MGI:88145]	876.102	-0.480054	0.213656	0.0036245	ENSMUSG00000052712.17	BC004004	protein_coding	cDNA sequence BC004004 [Source:MGI Symbol;Acc:MGI:2136782]	2933.78	-0.530752	0.0923625	4.32179e-10	ENSMUSG00000004070.15	Hmox2	protein_coding	heme oxygenase 2 [Source:MGI Symbol;Acc:MGI:109373]	1222.86	0.267982	0.104988	0.00145468	ENSMUSG00000066900.11	Suds3	protein_coding	suppressor of defective silencing 3 homolog (S. cerevisiae) [Source:MGI Symbol;Acc:MGI:1919204]	2514.32	0.27237	0.093407	0.000381641
ENSMUSG00000001143.13	Lman2l	protein_coding	lectin, mannose-binding 2-like [Source:MGI Symbol;Acc:MGI:2443010]	759.7	0.456699	0.150623	0.000233926	ENSMUSG00000014496.8	Ankrd28	protein_coding	ankyrin repeat domain 28 [Source:MGI Symbol;Acc:MGI:2145661]	3221.62	-0.00461989	0.0141691	0.20526	ENSMUSG00000021219.16	Rgs6	protein_coding	regulator of G-protein signaling 6 [Source:MGI Symbol;Acc:MGI:1354730]	1500.89	-0.587827	0.262137	0.00365113	ENSMUSG00000016942.6	Tmprss6	protein_coding	transmembrane serine protease 6 [Source:MGI Symbol;Acc:MGI:1919003]	12615	-0.431173	0.0750774	4.44881e-10	ENSMUSG00000006378.15	Gcat	protein_coding	glycine C-acetyltransferase (2-amino-3-ketobutyrate-coenzyme A ligase) [Source:MGI Symbol;Acc:MGI:1349389]	3363.81	-0.282779	0.110798	0.00146642	ENSMUSG00000035953.14	Pip4p1	protein_coding	phosphatidylinositol-4,5-bisphosphate 4-phosphatase 1 [Source:MGI Symbol;Acc:MGI:2448501]	626.926	-0.302368	0.103769	0.000385868
ENSMUSG00000061119.7	Prcp	protein_coding	prolylcarboxypeptidase (angiotensinase C) [Source:MGI Symbol;Acc:MGI:1919711]	293.761	-0.601328	0.198595	0.000236921	ENSMUSG00000001833.17	Sept7	protein_coding	septin 7 [Source:MGI Symbol;Acc:MGI:1335094]	13827.8	-0.00460327	0.0141227	0.205761	ENSMUSG00000093452.4	Zfhx2os	lncRNA	zinc finger homeobox 2, opposite strand [Source:MGI Symbol;Acc:MGI:3620246]	219.257	0.559848	0.249908	0.00367782	ENSMUSG00000005089.15	Slc1a2	protein_coding	solute carrier family 1 (glial high affinity glutamate transporter), member 2 [Source:MGI Symbol;Acc:MGI:101931]	6291.15	1.44781	0.252361	4.58011e-10	ENSMUSG00000000085.16	Scmh1	protein_coding	sex comb on midleg homolog 1 [Source:MGI Symbol;Acc:MGI:1352762]	200.732	-0.411078	0.161111	0.00147812	ENSMUSG00000016239.11	Lonrf3	protein_coding	LON peptidase N-terminal domain and ring finger 3 [Source:MGI Symbol;Acc:MGI:1921615]	287.761	-1.31857	0.452913	0.000390114
ENSMUSG00000084915.2	C230037L18Rik	lncRNA	RIKEN cDNA C230037L18 gene [Source:MGI Symbol;Acc:MGI:3697701]	47.5464	-1.17756	0.388975	0.000239905	ENSMUSG00000046020.13	Pofut1	protein_coding	protein O-fucosyltransferase 1 [Source:MGI Symbol;Acc:MGI:2153207]	1041.09	0.00463112	0.0142085	0.206259	ENSMUSG00000041817.14	Fam169a	protein_coding	family with sequence similarity 169, member A [Source:MGI Symbol;Acc:MGI:2444268]	3027.43	-0.13414	0.0599148	0.00370448	ENSMUSG00000019731.13	Slc35e1	protein_coding	solute carrier family 35, member E1 [Source:MGI Symbol;Acc:MGI:2142403]	1914.6	0.715306	0.124866	4.71802e-10	ENSMUSG00000078812.10	Eif5a	protein_coding	eukaryotic translation initiation factor 5A [Source:MGI Symbol;Acc:MGI:106248]	6503.97	-0.188642	0.0740885	0.00149	ENSMUSG00000007670.10	Khsrp	protein_coding	KH-type splicing regulatory protein [Source:MGI Symbol;Acc:MGI:1336214]	1125.33	-0.392215	0.134823	0.000394372
ENSMUSG00000027840.5	Wnt2b	protein_coding	wingless-type MMTV integration site family, member 2B [Source:MGI Symbol;Acc:MGI:1261834]	47.001	-1.51585	0.502086	0.000242972	ENSMUSG00000030180.15	Kdm5a	protein_coding	lysine (K)-specific demethylase 5A [Source:MGI Symbol;Acc:MGI:2136980]	3302.11	0.00455372	0.0140813	0.206758	ENSMUSG00000046230.11	Vps13a	protein_coding	vacuolar protein sorting 13A [Source:MGI Symbol;Acc:MGI:2444304]	6887.2	-0.287035	0.128253	0.00373106	ENSMUSG00000029063.16	Nadk	protein_coding	NAD kinase [Source:MGI Symbol;Acc:MGI:2183149]	6463.95	0.47365	0.0827747	4.86092e-10	ENSMUSG00000037750.16	Fam222b	protein_coding	family with sequence similarity 222, member B [Source:MGI Symbol;Acc:MGI:2384939]	297.133	-0.332701	0.130832	0.00150196	ENSMUSG00000064994.1	Gm22422	snoRNA	predicted gene, 22422 [Source:MGI Symbol;Acc:MGI:5452199]	460.948	-0.608163	0.209219	0.000398644
ENSMUSG00000072875.2	Gpr27	protein_coding	G protein-coupled receptor 27 [Source:MGI Symbol;Acc:MGI:1202299]	916.436	0.470644	0.156072	0.000246066	ENSMUSG00000027104.18	Atf2	protein_coding	activating transcription factor 2 [Source:MGI Symbol;Acc:MGI:109349]	3377.6	-0.00458898	0.0141915	0.207253	ENSMUSG00000039089.15	L3mbtl3	protein_coding	L3MBTL3 histone methyl-lysine binding protein [Source:MGI Symbol;Acc:MGI:2143628]	1049.33	-0.241006	0.107746	0.00375761	ENSMUSG00000030762.11	Aqp8	protein_coding	aquaporin 8 [Source:MGI Symbol;Acc:MGI:1195271]	4245.36	-3.49905	0.611882	5.00637e-10	ENSMUSG00000104528.1	Gm43314	TEC	predicted gene 43314 [Source:MGI Symbol;Acc:MGI:5663451]	56.7419	-1.24162	0.488437	0.00151389	ENSMUSG00000022241.6	Tars	protein_coding	threonyl-tRNA synthetase [Source:MGI Symbol;Acc:MGI:106314]	6283.39	-0.396581	0.13697	0.000403093
ENSMUSG00000097493.3	9930014A18Rik	lncRNA	RIKEN cDNA 9930014A18 gene [Source:MGI Symbol;Acc:MGI:2444091]	75.8115	-1.04658	0.347916	0.000249236	ENSMUSG00000003344.14	Btbd2	protein_coding	BTB (POZ) domain containing 2 [Source:MGI Symbol;Acc:MGI:1933831]	1507.8	0.00459402	0.0142106	0.207746	ENSMUSG00000073889.10	Il11ra1	protein_coding	interleukin 11 receptor, alpha chain 1 [Source:MGI Symbol;Acc:MGI:107426]	681.523	-0.448621	0.2008	0.00378425	ENSMUSG00000104520.1	Gm37336	lncRNA	predicted gene, 37336 [Source:MGI Symbol;Acc:MGI:5610564]	22.2158	-3.25631	0.569822	5.15466e-10	ENSMUSG00000036098.15	Myrf	protein_coding	myelin regulatory factor [Source:MGI Symbol;Acc:MGI:2684944]	505.903	-0.554949	0.218532	0.00152587	ENSMUSG00000026097.9	Ormdl1	protein_coding	ORM1-like 1 (S. cerevisiae) [Source:MGI Symbol;Acc:MGI:2181669]	864.444	0.331109	0.114501	0.000407581
ENSMUSG00000017801.15	Mlx	protein_coding	MAX-like protein X [Source:MGI Symbol;Acc:MGI:108398]	726.05	0.380419	0.126482	0.000252392	ENSMUSG00000033009.15	Ogfod1	protein_coding	2-oxoglutarate and iron-dependent oxygenase domain containing 1 [Source:MGI Symbol;Acc:MGI:2442978]	3965.57	-0.00457262	0.0141661	0.208236	ENSMUSG00000037351.9	Actr1b	protein_coding	ARP1 actin-related protein 1B, centractin beta [Source:MGI Symbol;Acc:MGI:1917446]	9500.61	-0.181174	0.0811856	0.00381099	ENSMUSG00000040557.14	Mettl27	protein_coding	methyltransferase like 27 [Source:MGI Symbol;Acc:MGI:1933146]	425.794	-0.934086	0.163653	5.30879e-10	ENSMUSG00000029050.15	Ski	protein_coding	ski sarcoma viral oncogene homolog (avian) [Source:MGI Symbol;Acc:MGI:98310]	949.677	-0.35444	0.139678	0.00153787	ENSMUSG00000038604.9	Ripor1	protein_coding	RHO family interacting cell polarization regulator 1 [Source:MGI Symbol;Acc:MGI:1922937]	192.898	-0.550177	0.190313	0.000412057
ENSMUSG00000055202.11	Zfp811	protein_coding	zinc finger protein 811 [Source:MGI Symbol;Acc:MGI:2682944]	311.591	0.3951	0.131861	0.000255678	ENSMUSG00000025728.16	Pigq	protein_coding	phosphatidylinositol glycan anchor biosynthesis, class Q [Source:MGI Symbol;Acc:MGI:1333114]	1592.66	-0.00450436	0.0139937	0.208724	ENSMUSG00000087141.1	Plcxd2	protein_coding	phosphatidylinositol-specific phospholipase C, X domain containing 2 [Source:MGI Symbol;Acc:MGI:3647874]	5694.65	-0.476231	0.213535	0.0038377	ENSMUSG00000078671.11	Chd2	protein_coding	chromodomain helicase DNA binding protein 2 [Source:MGI Symbol;Acc:MGI:2448567]	2678.02	-0.821437	0.14399	5.46493e-10	ENSMUSG00000056076.13	Eif3b	protein_coding	eukaryotic translation initiation factor 3, subunit B [Source:MGI Symbol;Acc:MGI:106478]	2086.62	-0.195937	0.0772719	0.00154989	ENSMUSG00000020397.15	Med7	protein_coding	mediator complex subunit 7 [Source:MGI Symbol;Acc:MGI:1913463]	405.021	0.40304	0.13952	0.000416546
ENSMUSG00000041817.14	Fam169a	protein_coding	family with sequence similarity 169, member A [Source:MGI Symbol;Acc:MGI:2444268]	3027.43	-0.17571	0.0586603	0.000258957	ENSMUSG00000020484.19	Xbp1	protein_coding	X-box binding protein 1 [Source:MGI Symbol;Acc:MGI:98970]	2868.45	-0.00456021	0.0141672	0.20921	ENSMUSG00000028773.8	Fabp3	protein_coding	fatty acid binding protein 3, muscle and heart [Source:MGI Symbol;Acc:MGI:95476]	1458.59	-0.268739	0.120514	0.00386428	ENSMUSG00000036478.8	Btg1	protein_coding	BTG anti-proliferation factor 1 [Source:MGI Symbol;Acc:MGI:88215]	1597.18	-1.31135	0.229869	5.62016e-10	ENSMUSG00000009145.6	Dqx1	protein_coding	DEAQ RNA-dependent ATPase [Source:MGI Symbol;Acc:MGI:2136388]	269.49	-0.525045	0.207263	0.00156195	ENSMUSG00000065016.1	Snora3	snoRNA	small nucleolar RNA, H/ACA box 3 [Source:MGI Symbol;Acc:MGI:3819498]	141.872	-0.742443	0.257329	0.000421074
ENSMUSG00000022677.15	Fopnl	protein_coding	Fgfr1op N-terminal like [Source:MGI Symbol;Acc:MGI:1913336]	1182.94	-0.221433	0.073929	0.000262219	ENSMUSG00000025145.13	Lrrc45	protein_coding	leucine rich repeat containing 45 [Source:MGI Symbol;Acc:MGI:2387183]	1283.69	0.00455071	0.014143	0.209692	ENSMUSG00000030088.15	Aldh1l1	protein_coding	aldehyde dehydrogenase 1 family, member L1 [Source:MGI Symbol;Acc:MGI:1340024]	1998.11	-0.218082	0.098032	0.00389123	ENSMUSG00000034917.8	Tjp3	protein_coding	tight junction protein 3 [Source:MGI Symbol;Acc:MGI:1351650]	1144.38	-1.0196	0.178806	5.77703e-10	ENSMUSG00000002820.6	Atg4d	protein_coding	autophagy related 4D, cysteine peptidase [Source:MGI Symbol;Acc:MGI:2444308]	935.524	0.318389	0.125853	0.0015741	ENSMUSG00000040321.3	Zfp770	protein_coding	zinc finger protein 770 [Source:MGI Symbol;Acc:MGI:2445100]	299.191	-0.395724	0.137842	0.000425842
ENSMUSG00000026201.12	Stk16	protein_coding	serine/threonine kinase 16 [Source:MGI Symbol;Acc:MGI:1313271]	1180.9	0.230172	0.0768484	0.000265463	ENSMUSG00000026842.16	Abl1	protein_coding	c-abl oncogene 1, non-receptor tyrosine kinase [Source:MGI Symbol;Acc:MGI:87859]	1708.45	0.00455892	0.0141827	0.210173	ENSMUSG00000031729.6	Ist1	protein_coding	increased sodium tolerance 1 homolog (yeast) [Source:MGI Symbol;Acc:MGI:1919205]	2644.32	0.147269	0.0662255	0.0039181	ENSMUSG00000022769.9	Sdf2l1	protein_coding	stromal cell-derived factor 2-like 1 [Source:MGI Symbol;Acc:MGI:2149842]	1466.85	1.28601	0.225623	5.9355e-10	ENSMUSG00000032870.8	Smap2	protein_coding	small ArfGAP 2 [Source:MGI Symbol;Acc:MGI:1917030]	679.167	-0.283021	0.112007	0.00158632	ENSMUSG00000036986.16	Pml	protein_coding	promyelocytic leukemia [Source:MGI Symbol;Acc:MGI:104662]	644.677	-0.458725	0.159805	0.000430587
ENSMUSG00000031442.21	Mcf2l	protein_coding	mcf.2 transforming sequence-like [Source:MGI Symbol;Acc:MGI:103263]	7146.5	0.423628	0.141628	0.000268741	ENSMUSG00000039611.2	Tmem246	protein_coding	transmembrane protein 246 [Source:MGI Symbol;Acc:MGI:1914313]	1862.17	-0.00453186	0.0141287	0.210651	ENSMUSG00000037940.17	Inpp4b	protein_coding	inositol polyphosphate-4-phosphatase, type II [Source:MGI Symbol;Acc:MGI:2158925]	1025.85	0.819941	0.368819	0.00394488	ENSMUSG00000020346.16	Mgat1	protein_coding	mannoside acetylglucosaminyltransferase 1 [Source:MGI Symbol;Acc:MGI:96973]	2589.78	-0.3792	0.0666795	6.10677e-10	ENSMUSG00000003575.13	Crtc1	protein_coding	CREB regulated transcription coactivator 1 [Source:MGI Symbol;Acc:MGI:2142523]	212.091	-0.433014	0.171464	0.00159855	ENSMUSG00000000282.12	Mnt	protein_coding	max binding protein [Source:MGI Symbol;Acc:MGI:109150]	196.414	-0.898632	0.313208	0.000435332
ENSMUSG00000039166.16	Akap7	protein_coding	A kinase (PRKA) anchor protein 7 [Source:MGI Symbol;Acc:MGI:1859150]	1556.3	-0.270405	0.0904791	0.000272033	ENSMUSG00000036257.15	Pnpla8	protein_coding	patatin-like phospholipase domain containing 8 [Source:MGI Symbol;Acc:MGI:1914702]	6228.69	-0.00450427	0.0140431	0.211126	ENSMUSG00000049288.4	Lix1l	protein_coding	Lix1-like [Source:MGI Symbol;Acc:MGI:3036267]	689.369	0.199506	0.0897586	0.00397155	ENSMUSG00000103502.1	9330121J05Rik	lncRNA	RIKEN cDNA 9330121J05 gene [Source:MGI Symbol;Acc:MGI:3704218]	92.1543	1.45151	0.25563	6.28692e-10	ENSMUSG00000015806.12	Qdpr	protein_coding	quinoid dihydropteridine reductase [Source:MGI Symbol;Acc:MGI:97836]	10190.8	-0.344522	0.136443	0.00161071	ENSMUSG00000034687.8	Fras1	protein_coding	Fraser extracellular matrix complex subunit 1 [Source:MGI Symbol;Acc:MGI:2385368]	440.466	-0.915625	0.319138	0.000440051
ENSMUSG00000030787.4	Lyve1	protein_coding	lymphatic vessel endothelial hyaluronan receptor 1 [Source:MGI Symbol;Acc:MGI:2136348]	35.8135	1.54791	0.51799	0.00027531	ENSMUSG00000024276.7	Zfp397	protein_coding	zinc finger protein 397 [Source:MGI Symbol;Acc:MGI:1916506]	2176.86	-0.00449145	0.0140169	0.211599	ENSMUSG00000025139.14	Tollip	protein_coding	toll interacting protein [Source:MGI Symbol;Acc:MGI:1891808]	3868.8	-0.141502	0.0636759	0.00399811	ENSMUSG00000053286.11	Trmt1l	protein_coding	tRNA methyltransferase 1 like [Source:MGI Symbol;Acc:MGI:1916185]	708.005	0.541106	0.0953333	6.46859e-10	ENSMUSG00000084803.8	5830444B04Rik	lncRNA	RIKEN cDNA 5830444B04 gene [Source:MGI Symbol;Acc:MGI:3603170]	31.7858	-1.1996	0.475624	0.00162295	ENSMUSG00000027944.13	Hax1	protein_coding	HCLS1 associated X-1 [Source:MGI Symbol;Acc:MGI:1346319]	1521.51	0.204624	0.0715001	0.000444879
ENSMUSG00000081137.3	BC022960	transcribed_processed_pseudogene	cDNA sequence BC022960 [Source:MGI Symbol;Acc:MGI:2670977]	151.789	-0.920109	0.308282	0.000278617	ENSMUSG00000037364.12	Srrt	protein_coding	serrate RNA effector molecule homolog (Arabidopsis) [Source:MGI Symbol;Acc:MGI:1933527]	2974.57	0.00450473	0.0140661	0.21207	ENSMUSG00000000794.9	Kcnn3	protein_coding	potassium intermediate/small conductance calcium-activated channel, subfamily N, member 3 [Source:MGI Symbol;Acc:MGI:2153183]	944.938	0.681993	0.307017	0.0040246	ENSMUSG00000061292.10	Cyp3a59	protein_coding	cytochrome P450, family 3, subfamily a, polypeptide 59 [Source:MGI Symbol;Acc:MGI:3769707]	699.786	-3.4422	0.606949	6.65467e-10	ENSMUSG00000005089.15	Slc1a2	protein_coding	solute carrier family 1 (glial high affinity glutamate transporter), member 2 [Source:MGI Symbol;Acc:MGI:101931]	6291.15	0.701184	0.278227	0.00163521	ENSMUSG00000002102.15	Psmc3	protein_coding	proteasome (prosome, macropain) 26S subunit, ATPase 3 [Source:MGI Symbol;Acc:MGI:1098754]	3490.63	0.205011	0.0716741	0.000449709
ENSMUSG00000038976.12	Ppp1r9b	protein_coding	protein phosphatase 1, regulatory subunit 9B [Source:MGI Symbol;Acc:MGI:2387581]	19613.9	0.338573	0.113443	0.000281907	ENSMUSG00000030016.14	Zfp638	protein_coding	zinc finger protein 638 [Source:MGI Symbol;Acc:MGI:1203484]	7024.7	-0.00447129	0.0139626	0.212538	ENSMUSG00000048385.9	Scrt1	protein_coding	scratch family zinc finger 1 [Source:MGI Symbol;Acc:MGI:2176606]	1142.15	-0.282235	0.127069	0.00405096	ENSMUSG00000008575.17	Nfib	protein_coding	nuclear factor I/B [Source:MGI Symbol;Acc:MGI:103188]	5603.59	-0.645026	0.113823	6.84497e-10	ENSMUSG00000025510.14	Cd151	protein_coding	CD151 antigen [Source:MGI Symbol;Acc:MGI:1096360]	1322.37	0.215751	0.0856543	0.00164746	ENSMUSG00000031703.8	Itfg1	protein_coding	integrin alpha FG-GAP repeat containing 1 [Source:MGI Symbol;Acc:MGI:106419]	2448.33	0.209224	0.0733011	0.000454628
ENSMUSG00000030678.7	Maz	protein_coding	MYC-associated zinc finger protein (purine-binding transcription factor) [Source:MGI Symbol;Acc:MGI:1338823]	2352.84	0.227001	0.0760906	0.000285194	ENSMUSG00000030557.17	Mef2a	protein_coding	myocyte enhancer factor 2A [Source:MGI Symbol;Acc:MGI:99532]	6371.53	0.00450684	0.0140847	0.213003	ENSMUSG00000033781.7	Asb13	protein_coding	ankyrin repeat and SOCS box-containing 13 [Source:MGI Symbol;Acc:MGI:2145525]	1314.84	-0.250642	0.112891	0.00407725	ENSMUSG00000028737.15	Aldh4a1	protein_coding	aldehyde dehydrogenase 4 family, member A1 [Source:MGI Symbol;Acc:MGI:2443883]	14171.2	-0.656019	0.115862	7.04019e-10	ENSMUSG00000035027.18	Map2k2	protein_coding	mitogen-activated protein kinase kinase 2 [Source:MGI Symbol;Acc:MGI:1346867]	3097.92	0.157524	0.0625504	0.00165967	ENSMUSG00000066278.6	Vps37b	protein_coding	vacuolar protein sorting 37B [Source:MGI Symbol;Acc:MGI:1916724]	427.919	-0.388587	0.136195	0.00045954
ENSMUSG00000029642.11	Polr1d	protein_coding	polymerase (RNA) I polypeptide D [Source:MGI Symbol;Acc:MGI:108403]	1128.69	0.261358	0.0877485	0.000288527	ENSMUSG00000040549.16	Ckap5	protein_coding	cytoskeleton associated protein 5 [Source:MGI Symbol;Acc:MGI:1923036]	8810.34	-0.00441436	0.0137961	0.213466	ENSMUSG00000056296.17	Synpr	protein_coding	synaptoporin [Source:MGI Symbol;Acc:MGI:1919253]	3934.73	0.733496	0.330426	0.00410344	ENSMUSG00000008845.9	Cd163	protein_coding	CD163 antigen [Source:MGI Symbol;Acc:MGI:2135946]	676.688	1.56586	0.277286	7.25378e-10	ENSMUSG00000071984.10	Fndc1	protein_coding	fibronectin type III domain containing 1 [Source:MGI Symbol;Acc:MGI:1915905]	15.8454	2.71537	1.08057	0.00167207	ENSMUSG00000022377.16	Asap1	protein_coding	ArfGAP with SH3 domain, ankyrin repeat and PH domain1 [Source:MGI Symbol;Acc:MGI:1342335]	544.025	-0.353595	0.124051	0.000464479
ENSMUSG00000034551.12	Hdx	protein_coding	highly divergent homeobox [Source:MGI Symbol;Acc:MGI:2685226]	529.939	-0.386561	0.129952	0.000291893	ENSMUSG00000043987.18	Cep164	protein_coding	centrosomal protein 164 [Source:MGI Symbol;Acc:MGI:2384878]	711.321	0.00456212	0.0142615	0.213926	ENSMUSG00000032262.13	Elovl4	protein_coding	elongation of very long chain fatty acids (FEN1/Elo2, SUR4/Elo3, yeast)-like 4 [Source:MGI Symbol;Acc:MGI:1933331]	1651.68	-0.185045	0.0834913	0.00412981	ENSMUSG00000038323.3	1700066M21Rik	protein_coding	RIKEN cDNA 1700066M21 gene [Source:MGI Symbol;Acc:MGI:1920717]	1339.94	-0.611751	0.108363	7.46847e-10	ENSMUSG00000051065.9	Mb21d2	protein_coding	Mab-21 domain containing 2 [Source:MGI Symbol;Acc:MGI:1917028]	774.525	0.358581	0.142737	0.00168443	ENSMUSG00000053510.12	Nrd1	protein_coding	nardilysin, N-arginine dibasic convertase, NRD convertase 1 [Source:MGI Symbol;Acc:MGI:1201386]	1963.38	-0.290673	0.102042	0.000469426
ENSMUSG00000029360.3	Gm9754	lncRNA	predicted gene 9754 [Source:MGI Symbol;Acc:MGI:3704256]	69.336	1.28654	0.433598	0.000295344	ENSMUSG00000037278.9	Tmem97	protein_coding	transmembrane protein 97 [Source:MGI Symbol;Acc:MGI:1916321]	372.792	-0.177841	0.556245	0.214384	ENSMUSG00000027335.9	Adra1d	protein_coding	adrenergic receptor, alpha 1d [Source:MGI Symbol;Acc:MGI:106673]	435.306	-0.961655	0.43445	0.00415631	ENSMUSG00000032485.14	Scap	protein_coding	SREBF chaperone [Source:MGI Symbol;Acc:MGI:2135958]	5652.03	-0.908668	0.160962	7.68216e-10	ENSMUSG00000064655.1	Gm25788	snoRNA	predicted gene, 25788 [Source:MGI Symbol;Acc:MGI:5455565]	501.026	-0.49844	0.198576	0.00169683	ENSMUSG00000053063.11	Clec12a	protein_coding	C-type lectin domain family 12, member a [Source:MGI Symbol;Acc:MGI:3040968]	141.566	0.809818	0.284318	0.00047435
ENSMUSG00000031170.14	Slc38a5	protein_coding	solute carrier family 38, member 5 [Source:MGI Symbol;Acc:MGI:2148066]	81.3309	-0.709866	0.239342	0.000298792	ENSMUSG00000043419.11	Rnf227	protein_coding	ring finger protein 227 [Source:MGI Symbol;Acc:MGI:1915359]	3056.77	-0.00445411	0.0140269	0.214841	ENSMUSG00000074925.4	Ptar1	protein_coding	protein prenyltransferase alpha subunit repeat containing 1 [Source:MGI Symbol;Acc:MGI:1921875]	4384.7	-0.262422	0.118569	0.00418269	ENSMUSG00000043252.8	Tmem64	protein_coding	transmembrane protein 64 [Source:MGI Symbol;Acc:MGI:2140359]	1772.89	-0.474348	0.084141	7.90536e-10	ENSMUSG00000103899.1	Gm37940	TEC	predicted gene, 37940 [Source:MGI Symbol;Acc:MGI:5611168]	190.946	-0.727854	0.290017	0.00170917	ENSMUSG00000074272.10	Ceacam1	protein_coding	carcinoembryonic antigen-related cell adhesion molecule 1 [Source:MGI Symbol;Acc:MGI:1347245]	3708.62	-0.457414	0.160623	0.000479257
ENSMUSG00000037622.14	Wdtc1	protein_coding	WD and tetratricopeptide repeats 1 [Source:MGI Symbol;Acc:MGI:2685541]	1339.89	0.30783	0.103792	0.000302221	ENSMUSG00000020612.16	Prkar1a	protein_coding	protein kinase, cAMP dependent regulatory, type I, alpha [Source:MGI Symbol;Acc:MGI:104878]	16689.3	-0.00442577	0.0139382	0.215296	ENSMUSG00000028132.15	Tmem56	protein_coding	transmembrane protein 56 [Source:MGI Symbol;Acc:MGI:1923195]	3458.15	-0.303329	0.13727	0.00420926	ENSMUSG00000041012.4	Cmtm8	protein_coding	CKLF-like MARVEL transmembrane domain containing 8 [Source:MGI Symbol;Acc:MGI:2447167]	1036.16	-0.586191	0.104007	8.12937e-10	ENSMUSG00000025158.7	Rfng	protein_coding	RFNG O-fucosylpeptide 3-beta-N-acetylglucosaminyltransferase [Source:MGI Symbol;Acc:MGI:894275]	189.598	-0.412405	0.164936	0.0017219	ENSMUSG00000024259.9	Slc25a46	protein_coding	solute carrier family 25, member 46 [Source:MGI Symbol;Acc:MGI:1914703]	1684.65	0.228611	0.080372	0.000484201
ENSMUSG00000031770.16	Herpud1	protein_coding	homocysteine-inducible, endoplasmic reticulum stress-inducible, ubiquitin-like domain member 1 [Source:MGI Symbol;Acc:MGI:1927406]	1837.87	0.403388	0.136044	0.00030564	ENSMUSG00000032875.8	Arhgef17	protein_coding	Rho guanine nucleotide exchange factor (GEF) 17 [Source:MGI Symbol;Acc:MGI:2673002]	6012.9	0.00443269	0.0140214	0.21575	ENSMUSG00000063065.13	Mapk3	protein_coding	mitogen-activated protein kinase 3 [Source:MGI Symbol;Acc:MGI:1346859]	2032.11	0.423865	0.192136	0.00423604	ENSMUSG00000090622.1	A930033H14Rik	protein_coding	RIKEN cDNA A930033H14 gene [Source:MGI Symbol;Acc:MGI:2444562]	96.2643	3.00345	0.53427	8.37364e-10	ENSMUSG00000005682.9	Pan2	protein_coding	PAN2 poly(A) specific ribonuclease subunit [Source:MGI Symbol;Acc:MGI:1918984]	999.335	-0.206006	0.0824437	0.00173464	ENSMUSG00000001247.16	Lsr	protein_coding	lipolysis stimulated lipoprotein receptor [Source:MGI Symbol;Acc:MGI:1927471]	4450.08	-0.275011	0.0967328	0.000489146
ENSMUSG00000016619.10	Nup50	protein_coding	nucleoporin 50 [Source:MGI Symbol;Acc:MGI:1351502]	1086.03	0.292204	0.0985756	0.000309053	ENSMUSG00000005610.17	Eif4g2	protein_coding	eukaryotic translation initiation factor 4, gamma 2 [Source:MGI Symbol;Acc:MGI:109207]	10455.1	-0.00444356	0.014074	0.216202	ENSMUSG00000024037.13	Wdr4	protein_coding	WD repeat domain 4 [Source:MGI Symbol;Acc:MGI:1889002]	719.366	0.228299	0.103749	0.00426322	ENSMUSG00000035864.14	Syt1	protein_coding	synaptotagmin I [Source:MGI Symbol;Acc:MGI:99667]	247.683	-1.7898	0.318686	8.62499e-10	ENSMUSG00000038648.5	Creb3l2	protein_coding	cAMP responsive element binding protein 3-like 2 [Source:MGI Symbol;Acc:MGI:2442695]	899.809	-0.572753	0.22951	0.00174747	ENSMUSG00000027878.11	Notch2	protein_coding	notch 2 [Source:MGI Symbol;Acc:MGI:97364]	4618.7	-0.224485	0.0791096	0.000494169
ENSMUSG00000003184.15	Irf3	protein_coding	interferon regulatory factor 3 [Source:MGI Symbol;Acc:MGI:1859179]	580.217	0.397227	0.134019	0.00031245	ENSMUSG00000028552.13	Eps15	protein_coding	epidermal growth factor receptor pathway substrate 15 [Source:MGI Symbol;Acc:MGI:104583]	8159.88	-0.00446197	0.0141446	0.216651	ENSMUSG00000078117.2	Gm16485	TEC	predicted gene 16485 [Source:MGI Symbol;Acc:MGI:3642771]	455.443	-0.490093	0.222728	0.00429026	ENSMUSG00000036885.14	Arhgef26	protein_coding	Rho guanine nucleotide exchange factor (GEF) 26 [Source:MGI Symbol;Acc:MGI:1918053]	1091.6	1.66201	0.296092	8.87983e-10	ENSMUSG00000022394.14	L3mbtl2	protein_coding	L3MBTL2 polycomb repressive complex 1 subunit [Source:MGI Symbol;Acc:MGI:2443584]	731.691	0.410763	0.165121	0.00176062	ENSMUSG00000021969.8	Zdhhc20	protein_coding	zinc finger, DHHC domain containing 20 [Source:MGI Symbol;Acc:MGI:1923215]	647.22	0.433006	0.152674	0.000499194
ENSMUSG00000103560.1	Gm38070	TEC	predicted gene, 38070 [Source:MGI Symbol;Acc:MGI:5611298]	34.9798	1.45669	0.491694	0.000315847	ENSMUSG00000019877.10	Serinc1	protein_coding	serine incorporator 1 [Source:MGI Symbol;Acc:MGI:1926228]	28134.8	-0.00441137	0.0140345	0.217099	ENSMUSG00000037904.14	Ankrd9	protein_coding	ankyrin repeat domain 9 [Source:MGI Symbol;Acc:MGI:1921501]	340.378	-0.444043	0.201879	0.00431723	ENSMUSG00000004460.17	Dnajb11	protein_coding	DnaJ heat shock protein family (Hsp40) member B11 [Source:MGI Symbol;Acc:MGI:1915088]	3576.23	0.869042	0.155218	9.15715e-10	ENSMUSG00000024982.10	Zdhhc6	protein_coding	zinc finger, DHHC domain containing 6 [Source:MGI Symbol;Acc:MGI:1914230]	2546.98	0.211742	0.0851824	0.00177379	ENSMUSG00000019173.11	Rab5c	protein_coding	RAB5C, member RAS oncogene family [Source:MGI Symbol;Acc:MGI:105306]	2756.19	0.171899	0.0606291	0.000504209
ENSMUSG00000105983.1	Gm42770	TEC	predicted gene 42770 [Source:MGI Symbol;Acc:MGI:5662907]	1290.47	-0.380471	0.128476	0.000319242	ENSMUSG00000032624.16	Eml4	protein_coding	echinoderm microtubule associated protein like 4 [Source:MGI Symbol;Acc:MGI:1926048]	1787.13	-0.00441335	0.0140893	0.217546	ENSMUSG00000032352.16	Lrrc1	protein_coding	leucine rich repeat containing 1 [Source:MGI Symbol;Acc:MGI:2442313]	358.836	0.580224	0.263875	0.00434412	ENSMUSG00000031996.17	Aplp2	protein_coding	amyloid beta (A4) precursor-like protein 2 [Source:MGI Symbol;Acc:MGI:88047]	9173.34	-0.485268	0.0867584	9.44268e-10	ENSMUSG00000094655.1	Gm25360	snRNA	predicted gene, 25360 [Source:MGI Symbol;Acc:MGI:5455137]	388.741	-0.540363	0.217974	0.00178724	ENSMUSG00000007038.5	Neu1	protein_coding	neuraminidase 1 [Source:MGI Symbol;Acc:MGI:97305]	1198.58	0.384211	0.135633	0.000509247
ENSMUSG00000024212.9	Mllt1	protein_coding	myeloid/lymphoid or mixed-lineage leukemia; translocated to, 1 [Source:MGI Symbol;Acc:MGI:1927238]	1599.18	0.397033	0.13411	0.00032263	ENSMUSG00000060240.12	Cend1	protein_coding	cell cycle exit and neuronal differentiation 1 [Source:MGI Symbol;Acc:MGI:1929898]	5678.44	-0.00433838	0.0138506	0.21799	ENSMUSG00000021262.15	Evl	protein_coding	Ena-vasodilator stimulated phosphoprotein [Source:MGI Symbol;Acc:MGI:1194884]	1767.08	0.206437	0.0941183	0.00437141	ENSMUSG00000023944.14	Hsp90ab1	protein_coding	heat shock protein 90 alpha (cytosolic), class B member 1 [Source:MGI Symbol;Acc:MGI:96247]	18261.5	0.591282	0.105832	9.73816e-10	ENSMUSG00000031665.7	Sall1	protein_coding	spalt like transcription factor 1 [Source:MGI Symbol;Acc:MGI:1889585]	355.019	-0.607986	0.245385	0.00180068	ENSMUSG00000062014.13	Gmfb	protein_coding	glia maturation factor, beta [Source:MGI Symbol;Acc:MGI:1927133]	1498.18	0.266665	0.0941796	0.000514282
ENSMUSG00000027580.17	Helz2	protein_coding	helicase with zinc finger 2, transcriptional coactivator [Source:MGI Symbol;Acc:MGI:2385169]	202.434	0.579388	0.195722	0.000326003	ENSMUSG00000014959.12	Gorasp2	protein_coding	golgi reassembly stacking protein 2 [Source:MGI Symbol;Acc:MGI:2135962]	2174.91	0.00434763	0.0139095	0.218433	ENSMUSG00000024957.9	Kcnk4	protein_coding	potassium channel, subfamily K, member 4 [Source:MGI Symbol;Acc:MGI:1298234]	342.823	-0.680589	0.31054	0.00439872	ENSMUSG00000022353.10	Mtss1	protein_coding	MTSS I-BAR domain containing 1 [Source:MGI Symbol;Acc:MGI:2384818]	5672.52	1.35234	0.242233	1.00398e-09	ENSMUSG00000037326.10	Capn15	protein_coding	calpain 15 [Source:MGI Symbol;Acc:MGI:1355075]	480.617	-0.346847	0.140585	0.00181459	ENSMUSG00000020101.14	Vsir	protein_coding	V-set immunoregulatory receptor [Source:MGI Symbol;Acc:MGI:1921298]	461.658	0.423627	0.149633	0.000519296
ENSMUSG00000116793.1	Gm34256	lncRNA	predicted gene, 34256 [Source:MGI Symbol;Acc:MGI:5593415]	35.5587	-1.60067	0.54077	0.000329362	ENSMUSG00000068923.14	Syt11	protein_coding	synaptotagmin XI [Source:MGI Symbol;Acc:MGI:1859547]	18242.5	-0.00434179	0.0138969	0.218873	ENSMUSG00000014932.15	Yes1	protein_coding	YES proto-oncogene 1, Src family tyrosine kinase [Source:MGI Symbol;Acc:MGI:99147]	748.585	0.257712	0.117907	0.00442647	ENSMUSG00000029246.14	Ppat	protein_coding	phosphoribosyl pyrophosphate amidotransferase [Source:MGI Symbol;Acc:MGI:2387203]	962.259	0.885412	0.158683	1.03456e-09	ENSMUSG00000022003.7	Slc25a30	protein_coding	solute carrier family 25, member 30 [Source:MGI Symbol;Acc:MGI:1914804]	2354.86	1.52071	0.616771	0.00182851	ENSMUSG00000027550.14	Lrrcc1	protein_coding	leucine rich repeat and coiled-coil domain containing 1 [Source:MGI Symbol;Acc:MGI:1918960]	141.916	-0.774715	0.273947	0.000524345
ENSMUSG00000104030.1	5330406M23Rik	TEC	RIKEN cDNA 5330406M23 gene [Source:MGI Symbol;Acc:MGI:1923921]	560.008	0.561316	0.189707	0.000332717	ENSMUSG00000041936.18	Agrn	protein_coding	agrin [Source:MGI Symbol;Acc:MGI:87961]	6163.9	0.00439312	0.0140632	0.219311	ENSMUSG00000019977.16	Hbs1l	protein_coding	Hbs1-like (S. cerevisiae) [Source:MGI Symbol;Acc:MGI:1891704]	1997.29	-0.14678	0.0671978	0.00445422	ENSMUSG00000057614.6	Gnai1	protein_coding	guanine nucleotide binding protein (G protein), alpha inhibiting 1 [Source:MGI Symbol;Acc:MGI:95771]	41.6835	1.92808	0.345998	1.06638e-09	ENSMUSG00000040652.16	Oaz2	protein_coding	ornithine decarboxylase antizyme 2 [Source:MGI Symbol;Acc:MGI:109492]	684.973	0.231463	0.093896	0.00184238	ENSMUSG00000114247.1	Gm32063	lncRNA	predicted gene, 32063 [Source:MGI Symbol;Acc:MGI:5591222]	169.217	-0.831233	0.293933	0.000529367
ENSMUSG00000005204.12	Senp3	protein_coding	SUMO/sentrin specific peptidase 3 [Source:MGI Symbol;Acc:MGI:2158736]	1928.77	0.23224	0.0786279	0.000336126	ENSMUSG00000007812.16	Zfp655	protein_coding	zinc finger protein 655 [Source:MGI Symbol;Acc:MGI:1919861]	1451.15	-0.00434029	0.0139135	0.219747	ENSMUSG00000097311.7	Gm26871	lncRNA	predicted gene, 26871 [Source:MGI Symbol;Acc:MGI:5477365]	969.556	0.382326	0.175035	0.00448181	ENSMUSG00000033287.16	Kctd17	protein_coding	potassium channel tetramerisation domain containing 17 [Source:MGI Symbol;Acc:MGI:1920094]	95.5647	1.31218	0.235613	1.09868e-09	ENSMUSG00000069892.9	9930111J21Rik2	protein_coding	RIKEN cDNA 9930111J21 gene 2 [Source:MGI Symbol;Acc:MGI:3711310]	370.519	-0.597919	0.242824	0.00185631	ENSMUSG00000020182.16	Ddc	protein_coding	dopa decarboxylase [Source:MGI Symbol;Acc:MGI:94876]	3794.29	-0.5631	0.199127	0.000534364
ENSMUSG00000030223.14	Ptpro	protein_coding	protein tyrosine phosphatase, receptor type, O [Source:MGI Symbol;Acc:MGI:1097152]	1592.92	0.918195	0.310908	0.000339521	ENSMUSG00000057594.12	Arl16	protein_coding	ADP-ribosylation factor-like 16 [Source:MGI Symbol;Acc:MGI:1917567]	525.614	-0.00437903	0.0140548	0.220181	ENSMUSG00000086631.2	Gm12784	lncRNA	predicted gene 12784 [Source:MGI Symbol;Acc:MGI:3650358]	11.6679	2.2559	1.03336	0.00450937	ENSMUSG00000003199.16	Mpnd	protein_coding	MPN domain containing [Source:MGI Symbol;Acc:MGI:1915297]	2043.99	0.452097	0.0812147	1.13132e-09	ENSMUSG00000020521.7	Rnft1	protein_coding	ring finger protein, transmembrane 1 [Source:MGI Symbol;Acc:MGI:1924142]	1249.21	0.254787	0.103522	0.00187023	ENSMUSG00000027770.5	Dhx36	protein_coding	DEAH (Asp-Glu-Ala-His) box polypeptide 36 [Source:MGI Symbol;Acc:MGI:1919412]	2254.18	0.202517	0.0717383	0.000539431
ENSMUSG00000036106.15	Prr5	protein_coding	proline rich 5 (renal) [Source:MGI Symbol;Acc:MGI:1924714]	58.1423	1.28536	0.435274	0.000342902	ENSMUSG00000024664.5	Fads3	protein_coding	fatty acid desaturase 3 [Source:MGI Symbol;Acc:MGI:1928740]	774.596	-0.00440909	0.0141552	0.220612	ENSMUSG00000085396.7	Firre	lncRNA	functional intergenic repeating RNA element [Source:MGI Symbol;Acc:MGI:2147989]	1776.34	0.212576	0.097392	0.00453683	ENSMUSG00000021048.7	Mthfd1	protein_coding	methylenetetrahydrofolate dehydrogenase (NADP+ dependent), methenyltetrahydrofolate cyclohydrolase, formyltetrahydrofolate synthase [Source:MGI Symbol;Acc:MGI:1342005]	9004.61	-0.48382	0.0870467	1.16557e-09	ENSMUSG00000022200.8	Golph3	protein_coding	golgi phosphoprotein 3 [Source:MGI Symbol;Acc:MGI:1913879]	3265.5	0.221344	0.0900121	0.00188419	ENSMUSG00000004071.13	Cdip1	protein_coding	cell death inducing Trp53 target 1 [Source:MGI Symbol;Acc:MGI:1913876]	3126.71	0.253528	0.0898267	0.000544483
ENSMUSG00000060862.10	Zbtb40	protein_coding	zinc finger and BTB domain containing 40 [Source:MGI Symbol;Acc:MGI:2682254]	620.838	0.52918	0.179228	0.000346271	ENSMUSG00000025234.11	Arih1	protein_coding	ariadne RBR E3 ubiquitin protein ligase 1 [Source:MGI Symbol;Acc:MGI:1344363]	3538.44	0.00435351	0.0139976	0.221042	ENSMUSG00000022553.16	Maf1	protein_coding	MAF1 homolog, negative regulator of RNA polymerase III [Source:MGI Symbol;Acc:MGI:1916127]	1669.33	-0.226943	0.104003	0.00456419	ENSMUSG00000032387.15	Rbpms2	protein_coding	RNA binding protein with multiple splicing 2 [Source:MGI Symbol;Acc:MGI:1919223]	578.901	-0.58423	0.105164	1.20022e-09	ENSMUSG00000084350.1	Znf41-ps	unprocessed_pseudogene	ZNF41, pseudogene [Source:MGI Symbol;Acc:MGI:1917255]	106.163	0.550002	0.223784	0.00189815	ENSMUSG00000063406.11	Tmed5	protein_coding	transmembrane p24 trafficking protein 5 [Source:MGI Symbol;Acc:MGI:1921586]	2794.76	0.277617	0.098429	0.000549546
ENSMUSG00000040447.15	Spns2	protein_coding	spinster homolog 2 [Source:MGI Symbol;Acc:MGI:2384936]	899.414	0.375926	0.127367	0.000349635	ENSMUSG00000036061.10	Smug1	protein_coding	single-strand selective monofunctional uracil DNA glycosylase [Source:MGI Symbol;Acc:MGI:1918976]	619.905	0.00439026	0.014141	0.22147	ENSMUSG00000029754.13	Dlx6	protein_coding	distal-less homeobox 6 [Source:MGI Symbol;Acc:MGI:101927]	151.561	0.878524	0.402699	0.00459145	ENSMUSG00000035270.15	Impg2	protein_coding	interphotoreceptor matrix proteoglycan 2 [Source:MGI Symbol;Acc:MGI:3044955]	163.688	-1.22797	0.221096	1.23498e-09	ENSMUSG00000042942.18	Greb1l	protein_coding	growth regulation by estrogen in breast cancer-like [Source:MGI Symbol;Acc:MGI:3576497]	78.8143	-1.54603	0.629338	0.00191208	ENSMUSG00000033379.13	Atp6v0b	protein_coding	ATPase, H+ transporting, lysosomal V0 subunit B [Source:MGI Symbol;Acc:MGI:1890510]	1870.93	0.245793	0.0871925	0.000554612
ENSMUSG00000047496.6	Rnf152	protein_coding	ring finger protein 152 [Source:MGI Symbol;Acc:MGI:2443787]	618.871	-0.791863	0.268554	0.000353022	ENSMUSG00000078517.12	Emc1	protein_coding	ER membrane protein complex subunit 1 [Source:MGI Symbol;Acc:MGI:2443696]	3934.51	0.00433398	0.0139799	0.221896	ENSMUSG00000110137.1	Gm45577	TEC	predicted gene 45577 [Source:MGI Symbol;Acc:MGI:5791413]	27.5104	1.25602	0.57618	0.00461874	ENSMUSG00000026077.15	Npas2	protein_coding	neuronal PAS domain protein 2 [Source:MGI Symbol;Acc:MGI:109232]	131.924	-4.86749	0.87682	1.27015e-09	ENSMUSG00000026915.16	Strbp	protein_coding	spermatid perinuclear RNA binding protein [Source:MGI Symbol;Acc:MGI:104626]	2969.1	0.24817	0.101075	0.00192601	ENSMUSG00000066892.14	Fbxl12	protein_coding	F-box and leucine-rich repeat protein 12 [Source:MGI Symbol;Acc:MGI:1354738]	124.222	-0.614627	0.21833	0.00055973
ENSMUSG00000073680.2	Tmem88b	protein_coding	transmembrane protein 88B [Source:MGI Symbol;Acc:MGI:2444329]	795.625	-1.10103	0.374139	0.000356472	ENSMUSG00000054452.10	Tle5	protein_coding	TLE family member 5, transcriptional modulator [Source:MGI Symbol;Acc:MGI:95806]	7223.65	0.00426864	0.0138117	0.222321	ENSMUSG00000058317.12	Ube2e2	protein_coding	ubiquitin-conjugating enzyme E2E 2 [Source:MGI Symbol;Acc:MGI:2384997]	1600.99	-0.222349	0.102068	0.00464602	ENSMUSG00000043962.16	Thrap3	protein_coding	thyroid hormone receptor associated protein 3 [Source:MGI Symbol;Acc:MGI:2442637]	3657.67	-0.510778	0.0920813	1.30608e-09	ENSMUSG00000021709.14	Erbin	protein_coding	Erbb2 interacting protein [Source:MGI Symbol;Acc:MGI:1890169]	5720.78	0.187182	0.0763656	0.00194009	ENSMUSG00000072115.11	Ang	protein_coding	angiogenin, ribonuclease, RNase A family, 5 [Source:MGI Symbol;Acc:MGI:88022]	4456.79	0.627439	0.223002	0.000564851
ENSMUSG00000033943.15	Mga	protein_coding	MAX gene associated [Source:MGI Symbol;Acc:MGI:1352483]	5486.22	0.247868	0.0843081	0.000359943	ENSMUSG00000038884.14	Shfl	protein_coding	shiftless antiviral inhibitor of ribosomal frameshifting [Source:MGI Symbol;Acc:MGI:2441788]	1679.15	0.00428837	0.0139525	0.222745	ENSMUSG00000050538.8	B230217C12Rik	protein_coding	RIKEN cDNA B230217C12 gene [Source:MGI Symbol;Acc:MGI:1915377]	497.018	-0.317964	0.145993	0.00467321	ENSMUSG00000017929.13	B4galt5	protein_coding	UDP-Gal:betaGlcNAc beta 1,4-galactosyltransferase, polypeptide 5 [Source:MGI Symbol;Acc:MGI:1927169]	926.621	1.13328	0.204835	1.34518e-09	ENSMUSG00000063929.6	Cyp4a32	protein_coding	cytochrome P450, family 4, subfamily a, polypeptide 32 [Source:MGI Symbol;Acc:MGI:3717148]	572.076	-0.39479	0.161085	0.00195411	ENSMUSG00000042572.12	Ube2q1	protein_coding	ubiquitin-conjugating enzyme E2Q family member 1 [Source:MGI Symbol;Acc:MGI:1917343]	1016	0.282397	0.100487	0.000570013
ENSMUSG00000026610.13	Esrrg	protein_coding	estrogen-related receptor gamma [Source:MGI Symbol;Acc:MGI:1347056]	730.634	-0.614667	0.209158	0.000363414	ENSMUSG00000003072.15	Atp5d	protein_coding	ATP synthase, H+ transporting, mitochondrial F1 complex, delta subunit [Source:MGI Symbol;Acc:MGI:1913293]	3007.7	-0.00428253	0.0139423	0.223167	ENSMUSG00000038366.15	Lasp1	protein_coding	LIM and SH3 protein 1 [Source:MGI Symbol;Acc:MGI:109656]	3207.85	-0.366623	0.168385	0.00470032	ENSMUSG00000063558.4	Aox1	protein_coding	aldehyde oxidase 1 [Source:MGI Symbol;Acc:MGI:88035]	6894.75	-0.78664	0.142221	1.38444e-09	ENSMUSG00000020519.5	Sap30l	protein_coding	SAP30-like [Source:MGI Symbol;Acc:MGI:1354709]	396.975	0.268451	0.109762	0.00196832	ENSMUSG00000038172.14	Ttc39b	protein_coding	tetratricopeptide repeat domain 39B [Source:MGI Symbol;Acc:MGI:1917113]	2047.56	0.405994	0.144474	0.000575151
ENSMUSG00000025007.13	Aldh18a1	protein_coding	aldehyde dehydrogenase 18 family, member A1 [Source:MGI Symbol;Acc:MGI:1888908]	734.002	0.348741	0.118698	0.000366877	ENSMUSG00000027067.16	Ssrp1	protein_coding	structure specific recognition protein 1 [Source:MGI Symbol;Acc:MGI:107912]	2155.99	0.00427097	0.0139154	0.223587	ENSMUSG00000102973.1	E430014B02Rik	TEC	RIKEN cDNA E430014B02 gene [Source:MGI Symbol;Acc:MGI:2445017]	78.3868	-0.759895	0.34963	0.00472766	ENSMUSG00000014599.10	Csf1	protein_coding	colony stimulating factor 1 (macrophage) [Source:MGI Symbol;Acc:MGI:1339753]	375.576	1.01915	0.18431	1.42387e-09	ENSMUSG00000024143.15	Rhoq	protein_coding	ras homolog family member Q [Source:MGI Symbol;Acc:MGI:1931553]	366.263	0.413585	0.169166	0.00198251	ENSMUSG00000054072.12	Iigp1	protein_coding	interferon inducible GTPase 1 [Source:MGI Symbol;Acc:MGI:1926259]	12179.4	0.43587	0.155119	0.000580265
ENSMUSG00000021385.10	Ippk	protein_coding	inositol 1,3,4,5,6-pentakisphosphate 2-kinase [Source:MGI Symbol;Acc:MGI:1922928]	1275.77	0.324272	0.110421	0.00037034	ENSMUSG00000032294.17	Pkm	protein_coding	pyruvate kinase, muscle [Source:MGI Symbol;Acc:MGI:97591]	40937.9	-0.00428836	0.0139793	0.224005	ENSMUSG00000005716.16	Pvalb	protein_coding	parvalbumin [Source:MGI Symbol;Acc:MGI:97821]	1217.95	-0.732528	0.337148	0.00475494	ENSMUSG00000020919.11	Stat5b	protein_coding	signal transducer and activator of transcription 5B [Source:MGI Symbol;Acc:MGI:103035]	2718.66	-0.900397	0.162904	1.46368e-09	ENSMUSG00000036057.11	Ptpn23	protein_coding	protein tyrosine phosphatase, non-receptor type 23 [Source:MGI Symbol;Acc:MGI:2144837]	378.291	-0.647826	0.265039	0.00199665	ENSMUSG00000038704.12	Aspdh	protein_coding	aspartate dehydrogenase domain containing [Source:MGI Symbol;Acc:MGI:1915602]	2519.97	-0.237315	0.0845611	0.000585424
ENSMUSG00000022136.8	Dnajc3	protein_coding	DnaJ heat shock protein family (Hsp40) member C3 [Source:MGI Symbol;Acc:MGI:107373]	2603.08	0.381997	0.130294	0.000373855	ENSMUSG00000020198.8	Ap3d1	protein_coding	adaptor-related protein complex 3, delta 1 subunit [Source:MGI Symbol;Acc:MGI:107734]	6656.21	0.00427816	0.0139682	0.224422	ENSMUSG00000021772.15	Nkiras1	protein_coding	NFKB inhibitor interacting Ras-like protein 1 [Source:MGI Symbol;Acc:MGI:1916971]	2054.21	-0.199834	0.0919752	0.00478207	ENSMUSG00000028849.17	Map7d1	protein_coding	MAP7 domain containing 1 [Source:MGI Symbol;Acc:MGI:2384297]	652.879	0.882213	0.159619	1.50331e-09	ENSMUSG00000005625.15	Psmd4	protein_coding	proteasome (prosome, macropain) 26S subunit, non-ATPase, 4 [Source:MGI Symbol;Acc:MGI:1201670]	3310.47	0.193631	0.0793259	0.00201089	ENSMUSG00000027011.14	Ube2e3	protein_coding	ubiquitin-conjugating enzyme E2E 3 [Source:MGI Symbol;Acc:MGI:107412]	836.089	0.26017	0.0927537	0.000590587
ENSMUSG00000035133.9	Arhgap5	protein_coding	Rho GTPase activating protein 5 [Source:MGI Symbol;Acc:MGI:1332637]	9850.94	-0.216783	0.0739838	0.000377376	ENSMUSG00000043067.15	Dpy19l1	protein_coding	dpy-19-like 1 (C. elegans) [Source:MGI Symbol;Acc:MGI:1915685]	4629.92	-0.00432137	0.0141093	0.224836	ENSMUSG00000028545.13	Bend5	protein_coding	BEN domain containing 5 [Source:MGI Symbol;Acc:MGI:1914871]	268.073	-0.365302	0.168256	0.00480921	ENSMUSG00000004098.7	Col5a3	protein_coding	collagen, type V, alpha 3 [Source:MGI Symbol;Acc:MGI:1858212]	1427.03	-1.10381	0.199934	1.54428e-09	ENSMUSG00000039740.6	Alg2	protein_coding	asparagine-linked glycosylation 2 (alpha-1,3-mannosyltransferase) [Source:MGI Symbol;Acc:MGI:1914731]	355.173	-0.560619	0.229911	0.0020252	ENSMUSG00000025016.11	Tm9sf3	protein_coding	transmembrane 9 superfamily member 3 [Source:MGI Symbol;Acc:MGI:1914262]	7980.48	0.228608	0.081541	0.00059575
ENSMUSG00000033949.12	Trim36	protein_coding	tripartite motif-containing 36 [Source:MGI Symbol;Acc:MGI:106264]	139.473	-0.955993	0.326276	0.000380879	ENSMUSG00000025898.6	Cwf19l2	protein_coding	CWF19-like 2, cell cycle control (S. pombe) [Source:MGI Symbol;Acc:MGI:1918023]	901.317	0.00429395	0.0140252	0.225248	ENSMUSG00000047881.14	Rell1	protein_coding	RELT-like 1 [Source:MGI Symbol;Acc:MGI:2140767]	435.788	-0.522767	0.240861	0.00483628	ENSMUSG00000032010.15	Usp2	protein_coding	ubiquitin specific peptidase 2 [Source:MGI Symbol;Acc:MGI:1858178]	208.412	4.51432	0.818473	1.58641e-09	ENSMUSG00000056493.9	Foxk1	protein_coding	forkhead box K1 [Source:MGI Symbol;Acc:MGI:1347488]	745.638	-0.341642	0.14025	0.00203957	ENSMUSG00000000743.9	Chmp1a	protein_coding	charged multivesicular body protein 1A [Source:MGI Symbol;Acc:MGI:1920159]	1888.11	0.261768	0.0933743	0.000600889
ENSMUSG00000020674.17	Pxdn	protein_coding	peroxidasin [Source:MGI Symbol;Acc:MGI:1916925]	2665.03	0.409716	0.139917	0.000384389	ENSMUSG00000029060.17	Mib2	protein_coding	mindbomb E3 ubiquitin protein ligase 2 [Source:MGI Symbol;Acc:MGI:2679684]	3136.89	0.00428676	0.0140075	0.225658	ENSMUSG00000002489.16	Tiam1	protein_coding	T cell lymphoma invasion and metastasis 1 [Source:MGI Symbol;Acc:MGI:103306]	4242.57	0.471357	0.217258	0.0048633	ENSMUSG00000034574.10	Daam1	protein_coding	dishevelled associated activator of morphogenesis 1 [Source:MGI Symbol;Acc:MGI:1914596]	2393.07	-0.466798	0.0847689	1.63069e-09	ENSMUSG00000029761.16	Cald1	protein_coding	caldesmon 1 [Source:MGI Symbol;Acc:MGI:88250]	4701.46	-0.333857	0.137195	0.00205399	ENSMUSG00000028184.12	Adgrl2	protein_coding	adhesion G protein-coupled receptor L2 [Source:MGI Symbol;Acc:MGI:2139714]	2381.73	-0.430329	0.153508	0.000606004
ENSMUSG00000040738.10	Ints8	protein_coding	integrator complex subunit 8 [Source:MGI Symbol;Acc:MGI:1919906]	943.016	0.302154	0.103202	0.000387888	ENSMUSG00000024431.15	Nr3c1	protein_coding	nuclear receptor subfamily 3, group C, member 1 [Source:MGI Symbol;Acc:MGI:95824]	6208.85	-0.00427493	0.0139796	0.226066	ENSMUSG00000043445.7	Pgp	protein_coding	phosphoglycolate phosphatase [Source:MGI Symbol;Acc:MGI:1914328]	1751.87	-0.23369	0.108003	0.00489076	ENSMUSG00000045867.10	Cradd	protein_coding	CASP2 and RIPK1 domain containing adaptor with death domain [Source:MGI Symbol;Acc:MGI:1336168]	240.375	-0.777137	0.141315	1.6768e-09	ENSMUSG00000002741.9	Ykt6	protein_coding	YKT6 v-SNARE homolog (S. cerevisiae) [Source:MGI Symbol;Acc:MGI:1927550]	1878.12	0.331447	0.136209	0.00206834	ENSMUSG00000063193.9	Cd300lb	protein_coding	CD300 molecule like family member B [Source:MGI Symbol;Acc:MGI:2685099]	43.4274	1.24888	0.445829	0.000611134
ENSMUSG00000030092.14	Cntn6	protein_coding	contactin 6 [Source:MGI Symbol;Acc:MGI:1858223]	950.777	-0.377976	0.129118	0.000391374	ENSMUSG00000028107.14	Tars2	protein_coding	threonyl-tRNA synthetase 2, mitochondrial (putative) [Source:MGI Symbol;Acc:MGI:1919057]	1016.1	0.00426361	0.0140008	0.226473	ENSMUSG00000029833.17	Trim24	protein_coding	tripartite motif-containing 24 [Source:MGI Symbol;Acc:MGI:109275]	1310.21	0.154428	0.0715047	0.00491848	ENSMUSG00000015806.12	Qdpr	protein_coding	quinoid dihydropteridine reductase [Source:MGI Symbol;Acc:MGI:97836]	10190.8	-0.701353	0.12759	1.72336e-09	ENSMUSG00000052751.16	Repin1	protein_coding	replication initiator 1 [Source:MGI Symbol;Acc:MGI:1889817]	2225.4	-0.207728	0.0854096	0.00208269	ENSMUSG00000047888.10	Tnrc6b	protein_coding	trinucleotide repeat containing 6b [Source:MGI Symbol;Acc:MGI:2443730]	4303.74	-0.267433	0.0955114	0.000616263
ENSMUSG00000003762.13	Coq8b	protein_coding	coenzyme Q8B [Source:MGI Symbol;Acc:MGI:1924139]	580.919	0.430078	0.147039	0.000394878	ENSMUSG00000015094.16	Npdc1	protein_coding	neural proliferation, differentiation and control 1 [Source:MGI Symbol;Acc:MGI:1099802]	2586.04	-0.00426238	0.0140041	0.226878	ENSMUSG00000042429.8	Adora1	protein_coding	adenosine A1 receptor [Source:MGI Symbol;Acc:MGI:99401]	4292.33	-0.390053	0.180666	0.00494613	ENSMUSG00000002068.16	Ccne1	protein_coding	cyclin E1 [Source:MGI Symbol;Acc:MGI:88316]	36.8719	2.39795	0.436698	1.77138e-09	ENSMUSG00000046603.16	Tcaim	protein_coding	T cell activation inhibitor, mitochondrial [Source:MGI Symbol;Acc:MGI:1196217]	1063.05	0.342401	0.140822	0.002097	ENSMUSG00000024661.7	Fth1	protein_coding	ferritin heavy polypeptide 1 [Source:MGI Symbol;Acc:MGI:95588]	13295.4	-0.351608	0.125787	0.000621465
ENSMUSG00000026158.11	Ogfrl1	protein_coding	opioid growth factor receptor-like 1 [Source:MGI Symbol;Acc:MGI:1917405]	2686.95	-0.38385	0.131238	0.000398364	ENSMUSG00000062604.11	Srpk2	protein_coding	serine/arginine-rich protein specific kinase 2 [Source:MGI Symbol;Acc:MGI:1201408]	8025	-0.00415155	0.0136578	0.227281	ENSMUSG00000031883.13	Car7	protein_coding	carbonic anhydrase 7 [Source:MGI Symbol;Acc:MGI:103100]	368.823	-0.553941	0.257703	0.00497461	ENSMUSG00000035572.16	Dcaf10	protein_coding	DDB1 and CUL4 associated factor 10 [Source:MGI Symbol;Acc:MGI:2140179]	1547.62	0.460133	0.0838952	1.82111e-09	ENSMUSG00000044033.16	Ccdc141	protein_coding	coiled-coil domain containing 141 [Source:MGI Symbol;Acc:MGI:1919735]	650.173	-0.743891	0.306292	0.00211138	ENSMUSG00000026000.16	Lancl1	protein_coding	LanC (bacterial lantibiotic synthetase component C)-like 1 [Source:MGI Symbol;Acc:MGI:1336997]	823.293	0.295448	0.10579	0.000626692
ENSMUSG00000055415.8	Atp10b	protein_coding	ATPase, class V, type 10B [Source:MGI Symbol;Acc:MGI:2442688]	63.1054	-1.54686	0.529424	0.000401877	ENSMUSG00000023830.14	Igf2r	protein_coding	insulin-like growth factor 2 receptor [Source:MGI Symbol;Acc:MGI:96435]	3092.82	0.00419333	0.0138306	0.227683	ENSMUSG00000032515.8	Csrnp1	protein_coding	cysteine-serine-rich nuclear protein 1 [Source:MGI Symbol;Acc:MGI:2387989]	253.536	-0.480748	0.223918	0.0050032	ENSMUSG00000030207.15	Fam234b	protein_coding	family with sequence similarity 234, member B [Source:MGI Symbol;Acc:MGI:1921775]	1069.37	0.722403	0.131729	1.87077e-09	ENSMUSG00000038685.18	Rtel1	protein_coding	regulator of telomere elongation helicase 1 [Source:MGI Symbol;Acc:MGI:2139369]	507.424	-0.39607	0.163798	0.00212627	ENSMUSG00000084708.1	Gm22988	snoRNA	predicted gene, 22988 [Source:MGI Symbol;Acc:MGI:5452765]	9291.16	-0.694574	0.248869	0.000631931
ENSMUSG00000031902.10	Nfatc3	protein_coding	nuclear factor of activated T cells, cytoplasmic, calcineurin dependent 3 [Source:MGI Symbol;Acc:MGI:103296]	517.363	-0.322412	0.110354	0.000405373	ENSMUSG00000035206.10	Sppl2b	protein_coding	signal peptide peptidase like 2B [Source:MGI Symbol;Acc:MGI:1920468]	1034.66	0.0042363	0.0140081	0.228084	ENSMUSG00000029168.14	Dpysl5	protein_coding	dihydropyrimidinase-like 5 [Source:MGI Symbol;Acc:MGI:1929772]	409.037	0.718882	0.334978	0.00503174	ENSMUSG00000030089.15	Slc41a3	protein_coding	solute carrier family 41, member 3 [Source:MGI Symbol;Acc:MGI:1918949]	54.6423	2.14146	0.390539	1.92037e-09	ENSMUSG00000029370.10	Rassf6	protein_coding	Ras association (RalGDS/AF-6) domain family member 6 [Source:MGI Symbol;Acc:MGI:1920496]	447.688	-0.499652	0.206644	0.0021411	ENSMUSG00000021814.17	Anxa7	protein_coding	annexin A7 [Source:MGI Symbol;Acc:MGI:88031]	3157.95	0.297577	0.106758	0.000637217
ENSMUSG00000032803.15	Cdv3	protein_coding	carnitine deficiency-associated gene expressed in ventricle 3 [Source:MGI Symbol;Acc:MGI:2448759]	2851.81	0.172178	0.0589444	0.00040886	ENSMUSG00000036402.13	Gng12	protein_coding	guanine nucleotide binding protein (G protein), gamma 12 [Source:MGI Symbol;Acc:MGI:1336171]	1672.3	-0.00425434	0.0140696	0.228483	ENSMUSG00000027301.7	Oxt	protein_coding	oxytocin [Source:MGI Symbol;Acc:MGI:97453]	145.317	4.69421	2.1876	0.00506016	ENSMUSG00000044548.11	Dact1	protein_coding	dishevelled-binding antagonist of beta-catenin 1 [Source:MGI Symbol;Acc:MGI:1891740]	192.943	1.59494	0.291787	1.97526e-09	ENSMUSG00000040560.10	Wdr7	protein_coding	WD repeat domain 7 [Source:MGI Symbol;Acc:MGI:1860197]	2217.59	0.256332	0.106039	0.00215588	ENSMUSG00000002346.16	Slc25a42	protein_coding	solute carrier family 25, member 42 [Source:MGI Symbol;Acc:MGI:1920345]	1742.68	-0.424334	0.15261	0.000642625
ENSMUSG00000032376.12	Usp3	protein_coding	ubiquitin specific peptidase 3 [Source:MGI Symbol;Acc:MGI:2152450]	1070.55	0.318923	0.109373	0.000412404	ENSMUSG00000044792.7	Isca1	protein_coding	iron-sulfur cluster assembly 1 [Source:MGI Symbol;Acc:MGI:1916296]	3102.71	-0.00419702	0.0139003	0.22888	ENSMUSG00000037470.14	Uggt1	protein_coding	UDP-glucose glycoprotein glucosyltransferase 1 [Source:MGI Symbol;Acc:MGI:2443162]	3689.43	-0.185139	0.0863943	0.00508873	ENSMUSG00000028961.15	Pgd	protein_coding	phosphogluconate dehydrogenase [Source:MGI Symbol;Acc:MGI:97553]	916.525	-0.717317	0.131302	2.03089e-09	ENSMUSG00000028184.12	Adgrl2	protein_coding	adhesion G protein-coupled receptor L2 [Source:MGI Symbol;Acc:MGI:2139714]	2381.73	-0.378532	0.156774	0.00217074	ENSMUSG00000035572.16	Dcaf10	protein_coding	DDB1 and CUL4 associated factor 10 [Source:MGI Symbol;Acc:MGI:2140179]	1547.62	0.240076	0.0863891	0.000648037
ENSMUSG00000001018.15	Snapin	protein_coding	SNAP-associated protein [Source:MGI Symbol;Acc:MGI:1333745]	1144.39	-0.268261	0.0920952	0.000415975	ENSMUSG00000060671.12	Atp8b2	protein_coding	ATPase, class I, type 8B, member 2 [Source:MGI Symbol;Acc:MGI:1859660]	3359.55	0.00423	0.0140135	0.229275	ENSMUSG00000059003.12	Grin2a	protein_coding	glutamate receptor, ionotropic, NMDA2A (epsilon 1) [Source:MGI Symbol;Acc:MGI:95820]	20677.1	-0.545162	0.254976	0.00511765	ENSMUSG00000024331.11	Dsc2	protein_coding	desmocollin 2 [Source:MGI Symbol;Acc:MGI:103221]	1642.07	-0.863292	0.158056	2.08663e-09	ENSMUSG00000032238.17	Rora	protein_coding	RAR-related orphan receptor alpha [Source:MGI Symbol;Acc:MGI:104661]	4920.84	-0.43553	0.180492	0.00218561	ENSMUSG00000009470.17	Tnpo1	protein_coding	transportin 1 [Source:MGI Symbol;Acc:MGI:2681523]	5118.58	0.231538	0.083448	0.000653517
ENSMUSG00000031592.10	Pcm1	protein_coding	pericentriolar material 1 [Source:MGI Symbol;Acc:MGI:1277958]	4743.46	-0.186422	0.0640026	0.000419529	ENSMUSG00000062209.15	Erbb4	protein_coding	erb-b2 receptor tyrosine kinase 4 [Source:MGI Symbol;Acc:MGI:104771]	5175.03	-0.0042015	0.0139685	0.229669	ENSMUSG00000038702.6	Dsel	protein_coding	dermatan sulfate epimerase-like [Source:MGI Symbol;Acc:MGI:2442948]	1665.83	0.327172	0.153081	0.00514652	ENSMUSG00000020288.13	Ahsa2	protein_coding	AHA1, activator of heat shock protein ATPase 2 [Source:MGI Symbol;Acc:MGI:1916133]	1328.7	0.593889	0.108741	2.14224e-09	ENSMUSG00000026851.9	BC005624	protein_coding	cDNA sequence BC005624 [Source:MGI Symbol;Acc:MGI:2385132]	639.603	0.221348	0.0917622	0.00220045	ENSMUSG00000079469.10	Pigb	protein_coding	phosphatidylinositol glycan anchor biosynthesis, class B [Source:MGI Symbol;Acc:MGI:1891825]	211.174	-0.536234	0.193271	0.000658971
ENSMUSG00000043857.16	Mgat5b	protein_coding	mannoside acetylglucosaminyltransferase 5, isoenzyme B [Source:MGI Symbol;Acc:MGI:3606200]	1881.56	0.543068	0.186626	0.000423107	ENSMUSG00000031584.16	Gsr	protein_coding	glutathione reductase [Source:MGI Symbol;Acc:MGI:95804]	922.994	0.00418688	0.0139401	0.230061	ENSMUSG00000073755.4	5730409E04Rik	protein_coding	RIKEN cDNA 5730409E04Rik gene [Source:MGI Symbol;Acc:MGI:3609248]	2367.79	-0.207766	0.0974273	0.00517573	ENSMUSG00000015890.2	Amdhd1	protein_coding	amidohydrolase domain containing 1 [Source:MGI Symbol;Acc:MGI:1919011]	7873.4	-1.03305	0.18923	2.19835e-09	ENSMUSG00000038859.7	Baiap2l1	protein_coding	BAI1-associated protein 2-like 1 [Source:MGI Symbol;Acc:MGI:1914148]	813.435	-0.314195	0.130398	0.00221537	ENSMUSG00000078941.9	Ak6	protein_coding	adenylate kinase 6 [Source:MGI Symbol;Acc:MGI:5510732]	957.641	0.348216	0.125567	0.000664426
ENSMUSG00000031608.13	Galnt7	protein_coding	polypeptide N-acetylgalactosaminyltransferase 7 [Source:MGI Symbol;Acc:MGI:1349449]	443.57	0.361043	0.124131	0.000426686	ENSMUSG00000038143.16	Stox2	protein_coding	storkhead box 2 [Source:MGI Symbol;Acc:MGI:1918319]	5071.49	0.00418578	0.0139806	0.230453	ENSMUSG00000037172.14	E330009J07Rik	protein_coding	RIKEN cDNA E330009J07 gene [Source:MGI Symbol;Acc:MGI:2444256]	4841.25	-0.28531	0.133822	0.00520485	ENSMUSG00000113986.1	Gm31333	lncRNA	predicted gene, 31333 [Source:MGI Symbol;Acc:MGI:5590492]	85.7544	-1.62636	0.298208	2.25608e-09	ENSMUSG00000030265.14	Kras	protein_coding	Kirsten rat sarcoma viral oncogene homolog [Source:MGI Symbol;Acc:MGI:96680]	860.947	-0.320891	0.133387	0.00223042	ENSMUSG00000040813.16	Tex264	protein_coding	testis expressed gene 264 [Source:MGI Symbol;Acc:MGI:1096570]	1649.17	0.241876	0.0872281	0.000669859
[truncated: 55,080 more rows]

## Sheet: Data S3
Data S3.Protein changes in tRNA-Phe knockout mice compared to controls
[truncated: 2,040 more rows]

## Sheet: DataData S4
Table S4. Northern blotting probe sequences
Target tRNA	Sequence (5′-3′, /5BiosG/ = 5' biotin modification)
[truncated: 5 more rows]
